# Supplementary material for: 1-[4-(2-Amino­anilino)phen­yl]-2,2,2-trifluoro­ethanone
Source: Acta Crystallogr Sect E Struct Rep Online. 2010 Apr 24;66(Pt 5):o1149. doi: 10.1107/S1600536810008937 (PMC2979181; doi:10.1107/S1600536810008937)
Supplement: Supplementary file 1 [file e-66-o1149-sup1.cif]

##############################################################################
###                                                                        ###
###        Electronic paper (Acta Crystallographica Section E)             ###
###                                                                        ###
##############################################################################
#                                                                            #
# This CIF contains the data in a paper accepted for publication in Acta     #
# Crystallographica Section E. It conforms to the requirements of Notes      #
# for Authors for Section E, and has been peer reviewed under the auspices   #
# of the IUCr Commission on Journals.                                        #
#                                                                            #
# Full details of the Crystallographic Information File format               #
# are given in the paper "The Crystallographic Information File (CIF):       #
# a New Standard Archive File for Crystallography" by S. R. Hall, F. H.      #
# Allen and I. D. Brown [Acta Cryst. (1991), A47, 655-685].                  #
#                                                                            #
# The current version of the core CIF dictionary is obtainable from          #
# ftp://ftp.iucr.org/pub/cif_core.dic. The current version number is 2.4.    #
#                                                                            #
# Software is freely available for graphical display of the structure(s) in  #
# this CIF.  For information consult the CIF home page http://www.iucr.org/  #
# cif/home.html                                                              #
#                                                                            #
# This file may be used for bona fide research purposes within the           #
# scientific community so long as proper attribution is given to the journal # 
# article from which it was obtained.                                        #
#                                                                            #
##############################################################################
                                             
data_I
_audit_creation_method     SHELXL-97
_chemical_name_systematic
;
1-[4-(2-Aminoanilino)phenyl]-2,2,2-trifluoroethanone
;
_chemical_name_common     ?
_chemical_formula_moiety     'C14 H11 F3 N2 O'
_chemical_formula_sum     'C14 H11 F3 N2 O'
_chemical_formula_iupac     'C14 H11 F3 N2 O'
_chemical_formula_weight     280.25
_chemical_melting_point     ?
_symmetry_cell_setting     orthorhombic
_symmetry_space_group_name_H-M     'P b c a'
_symmetry_space_group_name_Hall     '-P 2ac 2ab'
loop_
    _symmetry_equiv_pos_as_xyz
    'x, y, z'
    '-x+1/2, -y, z+1/2'
    '-x, y+1/2, -z+1/2'
    'x+1/2, -y+1/2, -z'
    '-x, -y, -z'
    'x-1/2, y, -z-1/2'
    'x, -y-1/2, z-1/2'
    '-x-1/2, y-1/2, z'
_cell_length_a     13.0385(13)
_cell_length_b     8.7129(7)
_cell_length_c     22.424(2)
_cell_angle_alpha     90.00
_cell_angle_beta     90.00
_cell_angle_gamma     90.00
_cell_volume     2547.4(4)
_cell_formula_units_Z     8
_cell_measurement_reflns_used     7908
_cell_measurement_theta_min     2.4
_cell_measurement_theta_max     27.7
_cell_measurement_temperature     173(2)
_exptl_crystal_description     block
_exptl_crystal_colour     brown
_exptl_crystal_size_max     0.4
_exptl_crystal_size_mid     0.3
_exptl_crystal_size_min     0.2
_exptl_crystal_density_diffrn     1.461
_exptl_crystal_density_meas     ?
_exptl_crystal_density_method     'not measured'
_exptl_crystal_F_000     1152
_exptl_absorpt_coefficient_mu     0.124
_exptl_absorpt_correction_type     none
_exptl_special_details
;
;
_diffrn_ambient_temperature     173(2)
_diffrn_radiation_type     MoK\a
_diffrn_radiation_wavelength     0.71073
_diffrn_radiation_monochromator     graphite
_diffrn_measurement_device_type     'Bruker SMART APEXII'
_diffrn_measurement_device     '\k-geometry diffractometer'
_diffrn_measurement_method     'CCD scan'
_diffrn_detector_area_resol_mean     ?
_diffrn_reflns_number     21134
_diffrn_reflns_av_R_equivalents     0.0263
_diffrn_reflns_av_sigmaI/netI     0.0161
_diffrn_reflns_theta_min     1.82
_diffrn_reflns_theta_max     27.89
_diffrn_reflns_theta_full     27.89
_diffrn_measured_fraction_theta_max     0.995
_diffrn_measured_fraction_theta_full     0.995
_diffrn_reflns_limit_h_min     -17
_diffrn_reflns_limit_h_max     17
_diffrn_reflns_limit_k_min     -11
_diffrn_reflns_limit_k_max     8
_diffrn_reflns_limit_l_min     -29
_diffrn_reflns_limit_l_max     29
_diffrn_standards_number     ?
_diffrn_standards_interval_count     ?
_diffrn_standards_interval_time     ?
_diffrn_standards_decay_%     ?
_refine_special_details
;
Refinement of <i>F</i>^2^ against ALL reflections. The weighted <i>R</i>-factor
wR and goodness of fit <i>S</i> are based on <i>F</i>^2^, conventional
<i>R</i>-factors <i>R</i> are based on <i>F</i>, with <i>F</i> set to zero for
negative <i>F</i>^2^. The threshold expression of <i>F</i>^2^ >
\s(<i>F</i>^2^) is used only for calculating <i>R</i>-factors(gt) etc. and is
not relevant to the choice of reflections for refinement. <i>R</i>-factors
based on <i>F</i>^2^ are statistically about twice as large as those based on
<i>F</i>, and <i>R</i>- factors based on ALL data will be even larger.
;
_reflns_number_total     3033
_reflns_number_gt     2498
_reflns_threshold_expression     I>2\s(I)
_refine_ls_structure_factor_coef     Fsqd
_refine_ls_matrix_type     full
_refine_ls_R_factor_all     0.0561
_refine_ls_R_factor_gt     0.0446
_refine_ls_wR_factor_ref     0.1273
_refine_ls_wR_factor_obs     0.1174
_refine_ls_goodness_of_fit_ref     1.058
_refine_ls_restrained_S_all     1.058
_refine_ls_number_reflns     3033
_refine_ls_number_parameters     181
_refine_ls_number_restraints     0
_refine_ls_hydrogen_treatment     constr
_refine_ls_weighting_scheme     calc
_refine_ls_weighting_details
         'calc w=1/[\s^2^(Fo^2^)+(0.0601P)^2^+1.4118P] where P=(Fo^2^+2Fc^2^)/3'
_atom_sites_solution_hydrogens     geom
_atom_sites_solution_primary     direct
_atom_sites_solution_secondary     difmap
_refine_ls_shift/su_max     0.000
_refine_ls_shift/su_mean     0.000
_refine_diff_density_max     0.670
_refine_diff_density_min     -0.285
_refine_ls_extinction_method     none
_refine_ls_extinction_coef     ?
loop_
    _atom_type_symbol
    _atom_type_description
    _atom_type_scat_dispersion_real
    _atom_type_scat_dispersion_imag
    _atom_type_scat_source
    'C' 'C' 0.0033 0.0016
                         'International Tables Vol C Tables 4.2.6.8 and 6.1.1.4'
    'H' 'H' 0.0000 0.0000
                         'International Tables Vol C Tables 4.2.6.8 and 6.1.1.4'
    'F' 'F' 0.0171 0.0103
                         'International Tables Vol C Tables 4.2.6.8 and 6.1.1.4'
    'N' 'N' 0.0061 0.0033
                         'International Tables Vol C Tables 4.2.6.8 and 6.1.1.4'
    'O' 'O' 0.0106 0.0060
                         'International Tables Vol C Tables 4.2.6.8 and 6.1.1.4'
_computing_data_collection     'APEX2 (Bruker, 2006)'
_computing_cell_refinement     'SAINT (Bruker, 2006)'
_computing_data_reduction     'SAINT (Bruker, 2006)'
_computing_structure_solution     'SIR97 (Altomare <i>et al.</i>,  1999)'
_computing_structure_refinement     'SHELXL97 (Sheldrick, 2008)'
_computing_molecular_graphics     'PLATON (Spek, 2009)'
_computing_publication_material     'PLATON (Spek, 2009)'
loop_
    _atom_site_type_symbol
    _atom_site_label
    _atom_site_fract_x
    _atom_site_fract_y
    _atom_site_fract_z
    _atom_site_U_iso_or_equiv
    _atom_site_adp_type
    _atom_site_calc_flag
    _atom_site_refinement_flags
    _atom_site_occupancy
    _atom_site_disorder_assembly
    _atom_site_disorder_group
    C C1 0.18780(11) 0.80106(18) 0.63368(7) 0.0277(3) Uani d . 1 . .
    C C2 0.19637(13) 0.7530(2) 0.69312(7) 0.0330(4) Uani d . 1 . .
    C C3 0.11693(16) 0.7953(2) 0.73256(8) 0.0479(5) Uani d . 1 . .
    H H3 0.1203 0.7641 0.7731 0.057 Uiso calc R 1 . .
    C C4 0.03490(16) 0.8806(3) 0.71344(11) 0.0580(6) Uani d . 1 . .
    H H4 -0.0181 0.9060 0.7408 0.070 Uiso calc R 1 . .
    C C5 0.02813(15) 0.9299(3) 0.65535(11) 0.0546(6) Uani d . 1 . .
    H H5 -0.0282 0.9908 0.6427 0.065 Uiso calc R 1 . .
    C C6 0.10447(13) 0.8895(2) 0.61572(8) 0.0381(4) Uani d . 1 . .
    H H6 0.1000 0.9226 0.5754 0.046 Uiso calc R 1 . .
    N N7 0.27946(14) 0.6728(2) 0.71200(7) 0.0486(4) Uani d . 1 . .
    H H7A 0.3249 0.6275 0.6871 0.073 Uiso d R 1 . .
    H H7B 0.2675 0.6308 0.7483 0.073 Uiso d R 1 . .
    N N8 0.26108(10) 0.75201(16) 0.59059(5) 0.0291(3) Uani d . 1 . .
    H H8 0.2297 0.6912 0.5600 0.035 Uiso d R 1 . .
    C C9 0.35838(11) 0.80793(18) 0.58519(6) 0.0255(3) Uani d . 1 . .
    C C10 0.39963(12) 0.91396(18) 0.62580(6) 0.0271(3) Uani d . 1 . .
    H H10 0.3594 0.9488 0.6584 0.033 Uiso calc R 1 . .
    C C11 0.49855(12) 0.96782(18) 0.61856(6) 0.0272(3) Uani d . 1 . .
    H H11 0.5256 1.0394 0.6464 0.033 Uiso calc R 1 . .
    C C12 0.55966(11) 0.91856(17) 0.57084(6) 0.0253(3) Uani d . 1 . .
    C C13 0.51717(12) 0.81270(19) 0.53022(6) 0.0284(3) Uani d . 1 . .
    H H13 0.5571 0.7789 0.4973 0.034 Uiso calc R 1 . .
    C C14 0.41990(12) 0.75778(19) 0.53712(6) 0.0288(3) Uani d . 1 . .
    H H14 0.3934 0.6854 0.5094 0.035 Uiso calc R 1 . .
    C C15 0.66340(11) 0.97035(18) 0.55983(6) 0.0266(3) Uani d . 1 . .
    O O16 0.71615(9) 0.93617(15) 0.51702(5) 0.0362(3) Uani d . 1 . .
    C C17 0.71528(12) 1.0765(2) 0.60606(7) 0.0322(3) Uani d . 1 . .
    F F18 0.81079(8) 1.10979(14) 0.59054(5) 0.0480(3) Uani d . 1 . .
    F F19 0.72009(9) 1.00909(14) 0.65988(4) 0.0457(3) Uani d . 1 . .
    F F20 0.66562(9) 1.20895(13) 0.61292(6) 0.0490(3) Uani d . 1 . .
loop_
    _atom_site_aniso_label
    _atom_site_aniso_U_11
    _atom_site_aniso_U_22
    _atom_site_aniso_U_33
    _atom_site_aniso_U_12
    _atom_site_aniso_U_13
    _atom_site_aniso_U_23
    C1 0.0266(7) 0.0279(8) 0.0286(7) -0.0045(6) 0.0007(5) -0.0050(6)
    C2 0.0395(9) 0.0301(8) 0.0294(7) -0.0087(7) 0.0016(6) -0.0028(6)
    C3 0.0580(12) 0.0506(12) 0.0350(9) -0.0185(9) 0.0134(8) -0.0102(8)
    C4 0.0368(10) 0.0683(15) 0.0690(14) -0.0087(10) 0.0175(9) -0.0283(12)
    C5 0.0323(9) 0.0582(13) 0.0731(15) 0.0060(9) -0.0043(9) -0.0257(11)
    C6 0.0323(8) 0.0357(9) 0.0461(9) -0.0009(7) -0.0083(7) -0.0099(7)
    N7 0.0645(11) 0.0484(10) 0.0328(7) 0.0107(8) -0.0015(7) 0.0043(7)
    N8 0.0285(6) 0.0334(7) 0.0254(6) -0.0031(5) -0.0012(5) -0.0067(5)
    C9 0.0268(7) 0.0262(7) 0.0235(6) 0.0018(6) -0.0019(5) 0.0023(5)
    C10 0.0291(7) 0.0277(8) 0.0246(6) 0.0013(6) 0.0031(5) -0.0041(6)
    C11 0.0300(7) 0.0265(8) 0.0252(7) -0.0009(6) 0.0008(5) -0.0049(6)
    C12 0.0270(7) 0.0265(8) 0.0225(6) 0.0027(6) 0.0004(5) 0.0005(5)
    C13 0.0315(7) 0.0329(8) 0.0208(6) 0.0051(6) 0.0011(5) -0.0029(6)
    C14 0.0334(7) 0.0309(8) 0.0221(6) 0.0005(6) -0.0032(6) -0.0047(6)
    C15 0.0277(7) 0.0272(8) 0.0250(7) 0.0041(6) 0.0003(5) 0.0019(6)
    O16 0.0313(6) 0.0471(7) 0.0302(6) 0.0038(5) 0.0073(4) -0.0043(5)
    C17 0.0301(8) 0.0333(9) 0.0331(8) -0.0041(6) 0.0044(6) -0.0016(6)
    F18 0.0326(5) 0.0561(7) 0.0552(7) -0.0143(5) 0.0085(5) -0.0073(5)
    F19 0.0530(7) 0.0552(7) 0.0289(5) -0.0147(5) -0.0056(4) -0.0012(4)
    F20 0.0485(6) 0.0319(6) 0.0667(7) -0.0023(5) 0.0089(5) -0.0128(5)
_geom_special_details
;
All esds (except the esd in the dihedral angle between two l.s. planes) are
estimated using the full covariance matrix. The cell esds are taken into
account individually in the estimation of esds in distances, angles and
torsion angles; correlations between esds in cell parameters are only used
when they are defined by crystal symmetry. An approximate (isotropic)
treatment of cell esds is used for estimating esds involving l.s. planes.
;
loop_
    _geom_bond_atom_site_label_1
    _geom_bond_atom_site_label_2
    _geom_bond_site_symmetry_2
    _geom_bond_distance
    _geom_bond_publ_flag
    C1 C6 . 1.391(2) ?
    C1 C2 . 1.402(2) ?
    C1 N8 . 1.4244(19) ?
    C2 N7 . 1.357(2) ?
    C2 C3 . 1.411(2) ?
    C3 C4 . 1.371(3) ?
    C3 H3 . 0.9500 ?
    C4 C5 . 1.374(4) ?
    C4 H4 . 0.9500 ?
    C5 C6 . 1.380(3) ?
    C5 H5 . 0.9500 ?
    C6 H6 . 0.9500 ?
    N7 H7A . 0.9044 ?
    N7 H7B . 0.9069 ?
    N8 C9 . 1.364(2) ?
    N8 H8 . 0.9582 ?
    C9 C10 . 1.404(2) ?
    C9 C14 . 1.413(2) ?
    C10 C11 . 1.382(2) ?
    C10 H10 . 0.9500 ?
    C11 C12 . 1.402(2) ?
    C11 H11 . 0.9500 ?
    C12 C13 . 1.410(2) ?
    C12 C15 . 1.447(2) ?
    C13 C14 . 1.364(2) ?
    C13 H13 . 0.9500 ?
    C14 H14 . 0.9500 ?
    C15 O16 . 1.2180(18) ?
    C15 C17 . 1.545(2) ?
    C17 F18 . 1.3251(18) ?
    C17 F20 . 1.332(2) ?
    C17 F19 . 1.3437(19) ?
loop_
    _geom_angle_atom_site_label_1
    _geom_angle_atom_site_label_2
    _geom_angle_atom_site_label_3
    _geom_angle_site_symmetry_1
    _geom_angle_site_symmetry_3
    _geom_angle
    _geom_angle_publ_flag
    C6 C1 C2 . . 120.18(15) ?
    C6 C1 N8 . . 119.58(15) ?
    C2 C1 N8 . . 120.13(14) ?
    N7 C2 C1 . . 120.94(15) ?
    N7 C2 C3 . . 121.67(16) ?
    C1 C2 C3 . . 117.36(17) ?
    C4 C3 C2 . . 121.20(19) ?
    C4 C3 H3 . . 119.4 ?
    C2 C3 H3 . . 119.4 ?
    C3 C4 C5 . . 121.06(18) ?
    C3 C4 H4 . . 119.5 ?
    C5 C4 H4 . . 119.5 ?
    C4 C5 C6 . . 119.0(2) ?
    C4 C5 H5 . . 120.5 ?
    C6 C5 H5 . . 120.5 ?
    C5 C6 C1 . . 121.21(18) ?
    C5 C6 H6 . . 119.4 ?
    C1 C6 H6 . . 119.4 ?
    C2 N7 H7A . . 123.8 ?
    C2 N7 H7B . . 110.6 ?
    H7A N7 H7B . . 119.4 ?
    C9 N8 C1 . . 125.23(12) ?
    C9 N8 H8 . . 122.1 ?
    C1 N8 H8 . . 111.3 ?
    N8 C9 C10 . . 122.24(13) ?
    N8 C9 C14 . . 119.02(13) ?
    C10 C9 C14 . . 118.74(14) ?
    C11 C10 C9 . . 120.30(13) ?
    C11 C10 H10 . . 119.8 ?
    C9 C10 H10 . . 119.8 ?
    C10 C11 C12 . . 121.08(14) ?
    C10 C11 H11 . . 119.5 ?
    C12 C11 H11 . . 119.5 ?
    C11 C12 C13 . . 118.05(14) ?
    C11 C12 C15 . . 124.48(14) ?
    C13 C12 C15 . . 117.46(13) ?
    C14 C13 C12 . . 121.44(13) ?
    C14 C13 H13 . . 119.3 ?
    C12 C13 H13 . . 119.3 ?
    C13 C14 C9 . . 120.38(14) ?
    C13 C14 H14 . . 119.8 ?
    C9 C14 H14 . . 119.8 ?
    O16 C15 C12 . . 125.88(14) ?
    O16 C15 C17 . . 115.33(14) ?
    C12 C15 C17 . . 118.78(13) ?
    F18 C17 F20 . . 107.33(14) ?
    F18 C17 F19 . . 106.72(14) ?
    F20 C17 F19 . . 107.33(13) ?
    F18 C17 C15 . . 111.47(13) ?
    F20 C17 C15 . . 112.54(13) ?
    F19 C17 C15 . . 111.16(13) ?
loop_
    _geom_torsion_atom_site_label_1
    _geom_torsion_atom_site_label_2
    _geom_torsion_atom_site_label_3
    _geom_torsion_atom_site_label_4
    _geom_torsion_site_symmetry_1
    _geom_torsion_site_symmetry_2
    _geom_torsion_site_symmetry_3
    _geom_torsion_site_symmetry_4
    _geom_torsion
    _geom_torsion_publ_flag
    C6 C1 C2 N7 . . . . -176.94(16) ?
    N8 C1 C2 N7 . . . . 6.8(2) ?
    C6 C1 C2 C3 . . . . 1.2(2) ?
    N8 C1 C2 C3 . . . . -175.01(15) ?
    N7 C2 C3 C4 . . . . 177.89(19) ?
    C1 C2 C3 C4 . . . . -0.3(3) ?
    C2 C3 C4 C5 . . . . -1.1(3) ?
    C3 C4 C5 C6 . . . . 1.4(3) ?
    C4 C5 C6 C1 . . . . -0.4(3) ?
    C2 C1 C6 C5 . . . . -0.9(3) ?
    N8 C1 C6 C5 . . . . 175.34(17) ?
    C6 C1 N8 C9 . . . . 107.87(18) ?
    C2 C1 N8 C9 . . . . -75.9(2) ?
    C1 N8 C9 C10 . . . . 5.3(2) ?
    C1 N8 C9 C14 . . . . -174.67(15) ?
    N8 C9 C10 C11 . . . . -179.88(14) ?
    C14 C9 C10 C11 . . . . 0.1(2) ?
    C9 C10 C11 C12 . . . . 0.1(2) ?
    C10 C11 C12 C13 . . . . 0.2(2) ?
    C10 C11 C12 C15 . . . . 179.43(14) ?
    C11 C12 C13 C14 . . . . -0.7(2) ?
    C15 C12 C13 C14 . . . . -179.98(14) ?
    C12 C13 C14 C9 . . . . 0.9(2) ?
    N8 C9 C14 C13 . . . . 179.40(14) ?
    C10 C9 C14 C13 . . . . -0.5(2) ?
    C11 C12 C15 O16 . . . . -175.65(16) ?
    C13 C12 C15 O16 . . . . 3.6(2) ?
    C11 C12 C15 C17 . . . . 5.5(2) ?
    C13 C12 C15 C17 . . . . -175.33(14) ?
    O16 C15 C17 F18 . . . . -1.0(2) ?
    C12 C15 C17 F18 . . . . 178.04(14) ?
    O16 C15 C17 F20 . . . . 119.68(16) ?
    C12 C15 C17 F20 . . . . -61.32(19) ?
    O16 C15 C17 F19 . . . . -119.90(15) ?
    C12 C15 C17 F19 . . . . 59.11(19) ?
loop_
    _geom_hbond_atom_site_label_D
    _geom_hbond_atom_site_label_H
    _geom_hbond_atom_site_label_A
    _geom_hbond_site_symmetry_A
    _geom_hbond_distance_DH
    _geom_hbond_distance_HA
    _geom_hbond_distance_DA
    _geom_hbond_angle_DHA
    N7 H7B F19 3_646 0.91 2.32 3.2077(19) 166
    N8 H8 O16 4_466 0.96 2.06 2.9757(17) 159
data_global
_journal_date_recd_electronic     2010-03-08
_journal_date_accepted     2010-03-09
_journal_name_full     'Acta Crystallographica, Section E'
_journal_year     2010
_journal_volume     66
_journal_issue      5
_journal_page_first     o1149
_journal_page_last     o1149
_journal_paper_category     QO
_journal_coeditor_code     BT5212
_publ_contact_author_name     'Stefan A. Laufer'
_publ_contact_author_address
;
Institute of Pharmacy
Department of Pharmaceutical and Medicinal Chemistry
Eberhard-Karls-University Tuebingen
Auf der Morgenstelle 8
72076 Tuebingen
Germany
;
_publ_contact_author_email     stefan.laufer@uni-tuebingen.de
_publ_contact_author_fax     '(+49)7071-295037'
_publ_contact_author_phone     '(+49)7071-2972459'
_publ_section_title
;
1-[4-(2-Aminoanilino)phenyl]-2,2,2-trifluoroethanone
;
loop_
    _publ_author_name
    _publ_author_address
    'Dorn, Angelika'
;
Institute of Pharmacy
Department of Pharmaceutical and Medicinal Chemistry
Eberhard-Karls-University T\"ubingen
Auf der Morgenstelle 8
72076 T\"ubingen
Germany
;
    'Schollmeyer, Dieter'
;
Department of Organic Chemistry
Johannes Gutenberg-University Mainz,
Duesbergweg 10-14
55099 Mainz
Germany
;
    'Laufer, Stefan A.'
;
Institute of Pharmacy
Department of Pharmaceutical and Medicinal Chemistry
Eberhard-Karls-University T\"ubingen
Auf der Morgenstelle 8
72076 T\"ubingen
Germany
;
