# Supplementary material for: 1-[4-(2-Amino­anilino)phen­yl]-2,2,2-trifluoro­ethanone
Source: Acta Crystallogr Sect E Struct Rep Online. 2010 Apr 24;66(Pt 5):o1149. doi: 10.1107/S1600536810008937 (PMC2979181; doi:10.1107/S1600536810008937)
Supplement: Supplementary file 2 [file e-66-o1149-Isup2.hkl]

# 
# h,k,l, Fc-squared, Fo-squared, sigma(Fo-squared) and status flag 
# 
data_I
_shelx_title ' ad671 in Pbca' 
_shelx_refln_list_code          4 
_shelx_F_calc_maximum      217.73 
_exptl_crystal_F_000      1152.00 
_reflns_d_resolution_high  0.7597 
 
loop_ 
 _symmetry_equiv_pos_as_xyz 
 'x, y, z' 
 '-x+1/2, -y, z+1/2' 
 '-x, y+1/2, -z+1/2' 
 'x+1/2, -y+1/2, -z' 
 '-x, -y, -z' 
 'x-1/2, y, -z-1/2' 
 'x, -y-1/2, z-1/2' 
 '-x-1/2, y-1/2, z' 
 
_cell_length_a    13.0385 
_cell_length_b     8.7129 
_cell_length_c    22.4238 
_cell_angle_alpha  90.000 
_cell_angle_beta   90.000 
_cell_angle_gamma  90.000 
 
_shelx_F_squared_multiplier     1.000 
 
loop_ 
 _refln_index_h 
 _refln_index_k 
 _refln_index_l 
 _refln_F_squared_calc 
 _refln_F_squared_meas 
 _refln_F_squared_sigma 
 _refln_observed_status 
   2   0   0    29170.58    24397.44    574.43 o 
   4   0   0    10978.94    10270.09    109.77 o 
   6   0   0     1465.42     1396.23     22.14 o 
   8   0   0      541.32      604.61     16.78 o 
  10   0   0     2292.42     2162.78     55.90 o 
  12   0   0       53.35       66.40      6.22 o 
  14   0   0        0.35       -1.90      4.84 o 
  16   0   0      114.42      120.66      9.03 o 
   2   1   0      451.78      653.34      6.33 o 
   4   1   0      613.50      596.49      5.66 o 
   6   1   0     3732.77     4008.39     35.17 o 
   8   1   0      193.18      242.11      4.45 o 
  10   1   0       63.58       57.80      2.82 o 
  12   1   0     3046.00     2763.72     31.31 o 
  14   1   0      928.89      867.27     14.42 o 
  16   1   0        8.49        4.80      3.97 o 
   0   2   0     2067.04     2010.91     28.05 o 
   2   2   0     3176.20     3036.75     29.09 o 
   4   2   0     6732.88     6851.65     74.59 o 
   6   2   0       16.07       21.08      1.41 o 
   8   2   0       13.17        9.87      1.91 o 
  10   2   0      293.53      325.18      6.23 o 
  12   2   0      213.98      209.11      6.75 o 
  14   2   0      131.76      129.90      6.07 o 
  16   2   0      265.28      237.65      8.32 o 
   2   3   0     8398.26     9082.11    120.23 o 
   4   3   0       36.53       75.95      3.50 o 
   6   3   0     1924.02     1950.21     18.71 o 
   8   3   0      799.37      722.48      8.22 o 
  10   3   0      180.56      165.11      4.98 o 
  12   3   0      342.15      284.39     16.07 o 
  14   3   0      235.54      261.63      8.06 o 
  16   3   0       66.38       53.23      6.31 o 
   0   4   0     4186.86     4600.54     61.45 o 
   2   4   0     3663.07     4103.58     55.03 o 
   4   4   0      625.17      625.08     10.91 o 
   6   4   0       52.56       68.86      3.44 o 
   8   4   0      297.11      294.88      5.19 o 
  10   4   0      222.81      216.98      5.60 o 
  12   4   0      678.13      736.19     12.64 o 
  14   4   0      302.14      272.91      8.30 o 
  16   4   0       19.84       21.35      5.28 o 
   2   5   0        0.07        7.58      3.75 o 
   4   5   0      695.50      770.53     12.91 o 
   6   5   0       69.50       50.75      3.76 o 
   8   5   0      218.58      186.03      4.95 o 
  10   5   0        1.53       -4.90      4.90 o 
  12   5   0       55.53       55.46      5.12 o 
  14   5   0      104.74      119.47      7.23 o 
   0   6   0     3373.62     3610.98     68.59 o 
   2   6   0        1.38        3.29      1.40 o 
   4   6   0       36.57       42.87      2.79 o 
   6   6   0     1189.56     1289.68     16.03 o 
   8   6   0      536.33      563.87      9.68 o 
  10   6   0      120.59      118.25      5.41 o 
  12   6   0       12.83        4.25      4.08 o 
  14   6   0       31.30       57.94      5.91 o 
   2   7   0      193.68      199.47      4.37 o 
   4   7   0      432.79      455.85      7.87 o 
   6   7   0       85.51      106.47      8.43 o 
   8   7   0        3.25       -1.44      2.73 o 
  10   7   0       17.79       11.36      3.35 o 
  12   7   0        8.13        4.31      3.66 o 
   0   8   0      346.54      334.71     18.72 o 
   2   8   0       99.80      102.77      8.39 o 
   4   8   0       35.74       31.24      6.28 o 
   6   8   0      493.59      412.02     15.51 o 
   8   8   0       21.02       19.67      6.30 o 
  10   8   0        4.71        6.80      5.93 o 
  12   8   0       41.03       90.88      9.63 o 
   2   9   0       83.42       73.94      8.33 o 
   4   9   0      616.90      611.82     19.44 o 
   6   9   0      280.13      248.95     17.25 o 
   8   9   0       30.17       33.84      7.41 o 
  10   9   0        3.78        5.12      9.77 o 
   0  10   0      385.07      419.60     24.44 o 
   2  10   0        1.88        0.69      5.88 o 
   4  10   0      353.05      350.42     21.02 o 
   6  10   0      176.39      154.05     23.29 o 
   8  10   0        4.00        1.86      6.88 o 
   2  11   0       41.59       31.95      8.37 o 
   4  11   0        4.67       -3.96      7.37 o 
   1   1   1     7708.74     7135.67     72.90 o 
   2   1   1     6847.73     6667.41     42.74 o 
   3   1   1     1273.46     1149.14      6.92 o 
   4   1   1      319.31      269.19      3.09 o 
   5   1   1     3077.70     3235.31     20.08 o 
   6   1   1     6036.48     6225.74     37.57 o 
   7   1   1      531.62      472.14      4.37 o 
   8   1   1      130.79      143.98      2.48 o 
   9   1   1      704.94      669.46      6.02 o 
  10   1   1     1205.83     1119.15      8.92 o 
  11   1   1      564.88      533.84      6.83 o 
  12   1   1       90.62       95.44      5.30 o 
  13   1   1     1274.22     1159.43     11.95 o 
  14   1   1       72.62       86.21      3.82 o 
  15   1   1        6.63        2.88      2.54 o 
  16   1   1       20.23       10.45      2.88 o 
  17   1   1        4.85        6.93      3.01 o 
   0   2   1     6376.54     7112.54     95.15 o 
   1   2   1     7576.43     7730.58    110.75 o 
   2   2   1    26248.06    25378.51    165.72 o 
   3   2   1      673.51      837.76      6.57 o 
   4   2   1     1488.73     1492.06     10.40 o 
   5   2   1     3613.81     3739.34     22.04 o 
   6   2   1      101.21      138.27      2.53 o 
   7   2   1       89.38       72.66      1.78 o 
   8   2   1      812.37      806.97      6.93 o 
   9   2   1      457.54      477.92      6.76 o 
  10   2   1        3.41        3.76      1.55 o 
  11   2   1      300.12      286.42      4.63 o 
  12   2   1        5.98       11.22      2.41 o 
  13   2   1      227.53      222.19      5.16 o 
  14   2   1      236.06      247.66      5.50 o 
  15   2   1       70.80       71.40      3.74 o 
  16   2   1       10.43       14.52      2.94 o 
   1   3   1       34.14       34.65      0.79 o 
   2   3   1     1480.45     1433.30     12.79 o 
   3   3   1     2178.44     2281.78     22.48 o 
   4   3   1       73.60       86.52      2.41 o 
   5   3   1     1896.13     2093.44     16.57 o 
   6   3   1       46.38       23.11      1.37 o 
   7   3   1     2014.48     2094.53     14.39 o 
   8   3   1      114.50      125.00      2.36 o 
   9   3   1      512.69      515.41      5.66 o 
  10   3   1       21.61       21.36      1.93 o 
  11   3   1       76.84       93.73      4.14 o 
  12   3   1      263.90      271.03      5.41 o 
  13   3   1       15.22       10.84      2.45 o 
  14   3   1        2.11        3.96      2.57 o 
  15   3   1        0.13       -1.35      2.54 o 
  16   3   1       37.38       28.78      3.31 o 
   0   4   1     1463.10     1406.65     16.03 o 
   1   4   1     2148.52     2336.13     18.35 o 
   2   4   1      842.21      949.10      9.90 o 
   3   4   1      144.19      165.09      5.04 o 
   4   4   1      462.93      357.62      4.87 o 
   5   4   1     1456.77     1501.58     13.64 o 
   6   4   1        0.06        0.09      1.33 o 
   7   4   1      313.39      317.21      4.67 o 
   8   4   1       33.50       33.71      1.76 o 
   9   4   1       17.18       14.48      1.55 o 
  10   4   1       49.01       51.76      2.48 o 
  11   4   1     1167.05     1075.49      9.81 o 
  12   4   1      148.78      159.21      5.18 o 
  13   4   1      327.12      343.31      6.25 o 
  14   4   1        4.12        3.22      2.55 o 
  15   4   1       10.61       10.15      2.85 o 
  16   4   1       80.84      109.63      6.28 o 
   1   5   1     2330.33     2501.44     20.98 o 
   2   5   1     2031.91     1989.05     19.45 o 
   3   5   1      693.92      697.21      9.30 o 
   4   5   1     4153.93     4199.76     33.93 o 
   5   5   1      946.36      931.14     11.80 o 
   6   5   1      108.42      119.98      3.81 o 
   7   5   1     1709.07     1659.50     15.64 o 
   8   5   1      275.40      302.90      4.30 o 
   9   5   1       50.65       59.19      2.33 o 
  10   5   1      160.25      137.11      3.95 o 
  11   5   1      103.98      113.13      3.82 o 
  12   5   1      115.00      111.73      3.90 o 
  13   5   1       75.60       80.29      4.29 o 
  14   5   1        0.03        1.48      3.06 o 
  15   5   1       33.72       47.21      4.20 o 
   0   6   1      234.30      255.97      7.05 o 
   1   6   1        0.62       -0.03      1.00 o 
   2   6   1        2.43        2.60      1.07 o 
   3   6   1       23.30       19.91      1.38 o 
   4   6   1        1.26       -0.24      1.33 o 
   5   6   1      280.03      273.45      4.48 o 
   6   6   1      177.85      147.36      3.80 o 
   7   6   1       16.36       17.53      2.12 o 
   8   6   1       32.55       17.81      2.09 o 
   9   6   1       38.39       33.44      2.25 o 
  10   6   1       55.40       64.62      3.51 o 
  11   6   1      140.08      136.57      4.19 o 
  12   6   1       12.56        6.13      2.41 o 
  13   6   1       16.11       26.23      3.43 o 
  14   6   1        6.26       -1.91      3.18 o 
   1   7   1      712.02      695.56      9.26 o 
   2   7   1      202.22      204.46      3.55 o 
   3   7   1      299.89      290.80      4.56 o 
   4   7   1       99.33       86.09      2.56 o 
   5   7   1        0.32       -0.31      1.59 o 
   6   7   1       56.62       64.90      4.06 o 
   7   7   1      151.49      144.95      3.74 o 
   8   7   1      129.70      110.95      3.42 o 
   9   7   1        9.53        7.27      2.52 o 
  10   7   1       19.30       18.59      2.62 o 
  11   7   1       58.12       65.84      3.34 o 
  12   7   1       36.12       37.80      3.17 o 
  13   7   1       77.92       71.78      5.63 o 
   0   8   1      137.25      154.35     14.09 o 
   1   8   1     1171.83     1181.22     26.29 o 
   2   8   1        3.19        0.88      5.36 o 
   3   8   1        4.57        0.95      7.27 o 
   4   8   1       28.10       19.85      5.91 o 
   5   8   1      439.26      424.51     11.50 o 
   6   8   1      443.26      435.75     11.26 o 
   7   8   1       27.14       31.39      4.78 o 
   8   8   1        6.12       -2.19      3.02 o 
   9   8   1       26.01       29.95      4.81 o 
  10   8   1       27.60       48.94      5.37 o 
  11   8   1        0.35       -3.61      4.22 o 
  12   8   1       90.68      108.04      7.01 o 
   1   9   1       30.29       23.93      4.82 o 
   2   9   1       73.52       59.09      5.60 o 
   3   9   1        9.47        5.34      4.37 o 
   4   9   1        2.27       -4.31      4.31 o 
   5   9   1       56.01       41.44      5.80 o 
   6   9   1       53.32       29.75      5.38 o 
   7   9   1       11.46       14.79      4.67 o 
   8   9   1       10.18        7.24      4.61 o 
   9   9   1       71.18       60.18     22.76 o 
  10   9   1        0.00       -3.61      6.02 o 
   0  10   1        6.40       -0.30      6.41 o 
   1  10   1       15.28        8.09      4.80 o 
   2  10   1        8.56       11.79      4.93 o 
   3  10   1        4.98       -2.65      4.69 o 
   4  10   1       41.54       57.65      8.28 o 
   5  10   1      145.47      127.95      7.94 o 
   6  10   1        3.79       -4.86      4.86 o 
   7  10   1       11.04       18.99      5.28 o 
   8  10   1       22.10        6.72      5.19 o 
   1  11   1       20.20       18.95      5.50 o 
   2  11   1        9.30        3.71      4.89 o 
   3  11   1        9.65        0.91      5.33 o 
   4  11   1        0.19       -4.82      4.82 o 
   0   0   2     6721.55     6747.43    284.02 o 
   1   0   2       37.67       46.79      0.72 o 
   2   0   2        4.32        1.07      0.43 o 
   3   0   2    14242.41    14775.06    222.17 o 
   4   0   2      173.18      144.71      2.23 o 
   5   0   2      952.66     1034.10     10.28 o 
   6   0   2        1.48       14.11      1.34 o 
   7   0   2     8072.83     8645.13     81.90 o 
   8   0   2      379.56      321.91      6.20 o 
   9   0   2      774.98      790.77      9.48 o 
  10   0   2       27.45       23.54      2.14 o 
  11   0   2      489.06      442.23      8.71 o 
  12   0   2      680.99      683.41     11.72 o 
  13   0   2      539.46      527.76     20.08 o 
  14   0   2      335.32      281.90      8.13 o 
  15   0   2       63.88       66.67      5.10 o 
  16   0   2        0.00       -3.56      3.56 o 
  17   0   2       88.73       98.83      6.36 o 
   1   1   2        0.93       13.23      0.52 o 
   2   1   2     5033.51     5253.49     28.70 o 
   3   1   2     1870.69     1937.58     11.09 o 
   4   1   2     1132.81      950.13      6.29 o 
   5   1   2      951.32      987.44      7.08 o 
   6   1   2     2473.16     2456.54     15.85 o 
   7   1   2      178.38      164.38      2.45 o 
   8   1   2       23.20       26.45      1.21 o 
   9   1   2      458.96      496.45      5.53 o 
  10   1   2       55.96       55.30      1.95 o 
  11   1   2      272.36      262.95      4.82 o 
  12   1   2        0.32        5.86      2.31 o 
  13   1   2      459.45      408.50      6.61 o 
  14   1   2       10.94       20.70      2.79 o 
  15   1   2       42.53       51.47      3.35 o 
  16   1   2        0.03       -2.33      2.55 o 
  17   1   2        7.98        1.16      2.97 o 
   0   2   2      606.06      795.83      9.51 o 
   1   2   2    31796.23    30094.98    249.86 o 
   2   2   2     6559.22     6340.39     37.77 o 
   3   2   2    13887.05    13999.03    108.46 o 
   4   2   2      619.98      706.51      5.36 o 
   5   2   2     3310.44     3326.82     19.80 o 
   6   2   2      277.73      370.06      3.51 o 
   7   2   2      242.52      215.05      2.59 o 
   8   2   2      399.75      483.51      4.80 o 
   9   2   2      284.47      264.25      3.77 o 
  10   2   2      205.74      196.30      3.49 o 
  11   2   2        8.93        0.10      1.94 o 
  12   2   2      304.57      314.10      5.65 o 
  13   2   2      468.18      429.19      6.75 o 
  14   2   2        0.21       -0.23      2.42 o 
  15   2   2        0.43       -1.97      2.49 o 
  16   2   2        2.58        4.09      2.72 o 
   1   3   2      676.81      673.38      5.24 o 
   2   3   2    11790.54    12897.90     89.77 o 
   3   3   2     6721.54     6891.76     53.54 o 
   4   3   2     2802.69     2699.06     19.15 o 
   5   3   2     1154.01     1276.75     10.12 o 
   6   3   2      301.80      333.25      4.18 o 
   7   3   2       59.42       55.12      2.13 o 
   8   3   2     1465.24     1434.55     10.75 o 
   9   3   2     1682.06     1587.41     11.32 o 
  10   3   2      167.43      171.30      3.52 o 
  11   3   2     1609.83     1457.20     11.84 o 
  12   3   2      140.27      127.45      4.08 o 
  13   3   2       98.81      106.30      4.01 o 
  14   3   2       31.49       36.75      3.07 o 
  15   3   2      157.05      150.38      4.82 o 
  16   3   2        1.80        0.98      2.72 o 
   0   4   2      162.42      145.77      6.04 o 
   1   4   2        6.08        7.41      1.36 o 
   2   4   2     1202.91     1199.56      8.95 o 
   3   4   2     1437.25     1496.45     13.09 o 
   4   4   2       72.20       85.22      2.43 o 
   5   4   2      271.76      262.86      7.35 o 
   6   4   2      113.77      113.64      3.02 o 
   7   4   2      245.75      236.92      3.84 o 
   8   4   2      106.87      109.35      2.90 o 
   9   4   2      329.60      330.13      4.13 o 
  10   4   2      452.15      383.07      5.50 o 
  11   4   2       12.61       14.65      2.25 o 
  12   4   2      366.53      361.79      6.09 o 
  13   4   2      112.84      121.21      4.34 o 
  14   4   2        6.62       10.19      2.73 o 
  15   4   2       76.30       99.54      5.07 o 
   1   5   2      210.78      232.77      4.16 o 
   2   5   2       37.64       34.90      1.05 o 
   3   5   2      644.07      719.77      7.29 o 
   4   5   2        0.28       -2.02      3.78 o 
   5   5   2     1136.59     1152.61     11.24 o 
   6   5   2       12.83       15.15      2.44 o 
   7   5   2      111.44      125.06      4.72 o 
   8   5   2      121.94      111.20      4.78 o 
   9   5   2        1.84        1.36      1.62 o 
  10   5   2        0.03        1.55      2.03 o 
  11   5   2       89.57       87.49      3.47 o 
  12   5   2       67.15       71.87      3.46 o 
  13   5   2      305.12      279.87      6.76 o 
  14   5   2        2.80        0.40      3.01 o 
  15   5   2       41.70       49.15      5.99 o 
   0   6   2     1378.32     1366.31     31.07 o 
   1   6   2      255.57      286.09      5.03 o 
   2   6   2     1018.41      977.17      9.13 o 
   3   6   2       26.74       35.44      1.53 o 
   4   6   2      182.76      177.75      3.86 o 
   5   6   2      419.84      418.06      6.72 o 
   6   6   2     1649.51     1720.68     16.09 o 
   7   6   2      590.31      570.92      7.49 o 
   8   6   2      107.35      108.14      3.51 o 
   9   6   2       48.62       42.98      2.30 o 
  10   6   2        0.28        1.34      2.09 o 
  11   6   2       64.22       61.42      3.20 o 
  12   6   2        0.00       -0.79      2.29 o 
  13   6   2      469.77      525.24      9.10 o 
  14   6   2       62.94       72.04      4.50 o 
   1   7   2      110.47      126.85      3.51 o 
   2   7   2      196.73      186.49      4.69 o 
   3   7   2      229.93      232.00      5.25 o 
   4   7   2       64.79       57.31      2.39 o 
   5   7   2        0.33       -0.19      1.60 o 
   6   7   2      659.30      633.37      8.58 o 
   7   7   2      869.46      880.16     10.09 o 
   8   7   2       14.33        9.33      2.08 o 
   9   7   2      135.50      133.00      3.75 o 
  10   7   2       47.73       46.70      2.95 o 
  11   7   2        7.47        5.09      2.40 o 
  12   7   2        0.16       -2.46      2.46 o 
  13   7   2       53.89       59.54      4.66 o 
   0   8   2      250.82      216.83     16.71 o 
   1   8   2        1.17       -5.32      5.32 o 
   2   8   2        1.39       -4.25      4.94 o 
   3   8   2        1.88       -0.52     15.22 o 
   4   8   2      169.43      151.80     15.24 o 
   5   8   2      214.71      220.99      9.34 o 
   6   8   2      161.92      162.61      8.76 o 
   7   8   2       57.45       50.18      4.04 o 
   8   8   2        0.16       -2.31      3.14 o 
   9   8   2        0.01       -3.21      3.21 o 
  10   8   2        0.77        1.17      3.32 o 
  11   8   2       38.56       52.68      4.72 o 
  12   8   2       89.36       84.24      6.59 o 
   1   9   2        7.55       11.01      6.23 o 
   2   9   2        1.17       -1.66      5.69 o 
   3   9   2       17.16       25.34      6.77 o 
   4   9   2      109.84      106.45      9.72 o 
   5   9   2      500.31      508.75     23.02 o 
   6   9   2      322.34      322.35     10.56 o 
   7   9   2       18.35        6.70      4.98 o 
   8   9   2       60.88       62.89      9.23 o 
   9   9   2        2.08       -6.46      6.46 o 
  10   9   2        0.66        3.81      5.27 o 
   0  10   2        1.99       -1.76      6.78 o 
   1  10   2       65.70       69.32      6.39 o 
   2  10   2        8.11        8.34      4.63 o 
   3  10   2      193.78      188.08      8.91 o 
   4  10   2        0.92       -0.74      4.90 o 
   5  10   2      131.21      122.58      7.95 o 
   6  10   2      132.43      129.17      8.01 o 
   7  10   2       49.60       50.63      6.06 o 
   8  10   2        6.41        1.84      5.01 o 
   1  11   2        6.02       -1.64      4.75 o 
   2  11   2        3.87        8.63      5.03 o 
   3  11   2       46.36       38.38      7.63 o 
   4  11   2        9.81       -5.09      5.09 o 
   1   1   3     2827.96     2589.23     14.38 o 
   2   1   3      668.69      861.48      5.32 o 
   3   1   3      316.09      337.42      2.76 o 
   4   1   3       33.89       58.44      1.49 o 
   5   1   3      460.70      489.89      4.19 o 
   6   1   3      231.42      285.13      3.18 o 
   7   1   3        0.09        0.60      0.93 o 
   8   1   3        0.24       -0.99      0.99 o 
   9   1   3      464.86      501.01      4.82 o 
  10   1   3        0.13       -0.30      1.13 o 
  11   1   3       25.64       25.48      2.34 o 
  12   1   3      403.08      363.90      5.91 o 
  13   1   3      204.80      229.56      6.16 o 
  14   1   3       74.14       83.72      3.71 o 
  15   1   3       52.44       57.61      3.46 o 
  16   1   3       22.76       22.74      3.15 o 
   0   2   3     2222.90     2746.85     37.06 o 
   1   2   3    13037.93    13329.26     75.45 o 
   2   2   3     2561.84     2800.91     16.39 o 
   3   2   3     2036.01     2066.13     14.70 o 
   4   2   3      369.73      488.76      4.36 o 
   5   2   3      377.49      374.54      3.59 o 
   6   2   3     2020.13     2161.86     13.60 o 
   7   2   3      878.09      956.84      7.03 o 
   8   2   3     1230.69     1193.14      9.12 o 
   9   2   3        0.01        0.27      1.22 o 
  10   2   3       35.59       41.26      2.11 o 
  11   2   3      869.41      871.36      8.62 o 
  12   2   3       94.84       69.17      3.18 o 
  13   2   3      157.38      172.37      5.90 o 
  14   2   3       74.46       83.54      3.74 o 
  15   2   3       22.25       17.57      2.89 o 
  16   2   3        1.11        3.28      2.85 o 
   1   3   3     3132.75     3329.66     26.03 o 
   2   3   3     2610.76     2565.01     16.84 o 
   3   3   3       57.81       80.57      1.92 o 
   4   3   3      688.49      656.41      6.58 o 
   5   3   3     2530.60     2625.46     18.94 o 
   6   3   3      181.69      152.99      2.62 o 
   7   3   3      608.60      598.15      5.21 o 
   8   3   3      170.70      198.51      3.02 o 
   9   3   3     1359.15     1281.13     10.07 o 
  10   3   3      275.43      262.97      4.22 o 
  11   3   3        0.62        3.38      2.06 o 
  12   3   3      229.34      192.42      4.68 o 
  13   3   3        1.60        2.41      2.34 o 
  14   3   3       12.73       17.45      2.72 o 
  15   3   3       18.17       19.16      2.97 o 
  16   3   3        2.35       -1.45      2.84 o 
   0   4   3      791.95      941.54     15.48 o 
   1   4   3     1992.69     1960.34     20.57 o 
   2   4   3     1996.80     2284.64     16.13 o 
   3   4   3      385.51      383.82      4.55 o 
   4   4   3     1614.64     1608.68     14.28 o 
   5   4   3     1803.92     1852.79     16.40 o 
   6   4   3       66.95      110.86      3.05 o 
   7   4   3      277.56      283.10      4.27 o 
   8   4   3        3.12        1.17      1.57 o 
   9   4   3       13.23       11.07      1.82 o 
  10   4   3       19.32       26.06      2.22 o 
  11   4   3      193.30      190.56      4.32 o 
  12   4   3      213.98      217.75      4.99 o 
  13   4   3      173.18      165.69      4.72 o 
  14   4   3       70.77       83.69      3.82 o 
  15   4   3      169.77      167.36      5.46 o 
   1   5   3       73.41       59.45      2.44 o 
   2   5   3       40.27       28.65      1.58 o 
   3   5   3       36.58       31.66      1.54 o 
   4   5   3     2144.03     2479.39     21.00 o 
   5   5   3      338.07      362.80      5.09 o 
   6   5   3      496.64      516.25      6.59 o 
   7   5   3       20.71       17.09      2.83 o 
   8   5   3      827.82      798.06      8.84 o 
   9   5   3        5.39        3.73      1.88 o 
  10   5   3      789.08      738.32      8.59 o 
  11   5   3      217.87      215.96      4.84 o 
  12   5   3      697.41      694.35      8.29 o 
  13   5   3       26.73       43.94      3.44 o 
  14   5   3       71.08       88.10      4.29 o 
  15   5   3       12.60        9.78      3.26 o 
   0   6   3     1028.89     1060.99     18.11 o 
   1   6   3     1755.63     1808.66     19.95 o 
   2   6   3       28.21       29.68      2.14 o 
   3   6   3      334.28      379.04      4.56 o 
   4   6   3      900.91      848.22     13.12 o 
   5   6   3       89.12       93.58      2.91 o 
   6   6   3      651.95      679.30      8.12 o 
   7   6   3      552.51      528.68      7.67 o 
   8   6   3       82.86       72.00      3.16 o 
   9   6   3        0.26        0.27      1.81 o 
  10   6   3        6.01        7.54      2.20 o 
  11   6   3       13.33       12.39      2.47 o 
  12   6   3        3.68        4.19      2.48 o 
  13   6   3        1.87        5.02      3.05 o 
  14   6   3       61.56       70.26      4.53 o 
   1   7   3      110.62      105.47      3.43 o 
   2   7   3       62.05       76.98      3.36 o 
   3   7   3       16.39       18.24      3.18 o 
   4   7   3      180.67      198.83      4.18 o 
   5   7   3      561.55      578.78      8.56 o 
   6   7   3     1335.45     1311.84     16.96 o 
   7   7   3      219.16      234.30      7.14 o 
   8   7   3        6.37        5.83      2.41 o 
   9   7   3       91.03      105.27      3.44 o 
  10   7   3        3.56        1.25      2.22 o 
  11   7   3       21.67       25.38      2.79 o 
  12   7   3       29.30       35.13      3.44 o 
  13   7   3        0.94        5.23      3.55 o 
   0   8   3      464.01      429.62     22.02 o 
   1   8   3      226.10      194.49     11.57 o 
   2   8   3      324.00      301.68      7.86 o 
   3   8   3       22.09       25.84      3.63 o 
   4   8   3       36.08       50.38      4.27 o 
   5   8   3        1.78       -5.03      5.03 o 
   6   8   3     1095.36     1026.89     18.11 o 
   7   8   3        0.30        3.50      4.06 o 
   8   8   3        3.51       -1.38      3.70 o 
   9   8   3       13.48       18.22      4.05 o 
  10   8   3        0.12       -2.72      3.93 o 
  11   8   3       37.98       44.98      4.63 o 
  12   8   3       47.68       56.93      5.19 o 
   1   9   3        0.62        5.65      6.20 o 
   2   9   3        0.00       -4.22      5.62 o 
   3   9   3       23.24       26.55      7.08 o 
   4   9   3        4.53       -1.17      6.17 o 
   5   9   3      147.21      148.70     11.11 o 
   6   9   3       74.55       89.27      7.62 o 
   7   9   3       22.70       27.09      5.06 o 
   8   9   3        1.15        2.05      4.47 o 
   9   9   3       18.37        5.95      7.03 o 
  10   9   3        1.76       -3.19      6.27 o 
   0  10   3       92.94       98.19     14.84 o 
   1  10   3        0.97       -3.60      6.06 o 
   2  10   3        2.09        4.85      6.83 o 
   3  10   3       30.28       14.98      7.48 o 
   4  10   3       21.28       15.92      5.48 o 
   5  10   3       81.86       53.87      6.66 o 
   6  10   3        5.02       -5.13      5.13 o 
   7  10   3        5.36        7.69      4.99 o 
   8  10   3       34.28       43.37      6.15 o 
   1  11   3        3.65        4.16      4.87 o 
   2  11   3       16.98       27.82      5.79 o 
   3  11   3       60.40       35.25      8.73 o 
   4  11   3       52.60       37.48      6.41 o 
   0   0   4    47405.78    41905.26    352.63 o 
   1   0   4    15126.13    13286.83    153.37 o 
   2   0   4     6217.11     6213.40     42.32 o 
   3   0   4        0.66       11.39      0.66 o 
   4   0   4      236.04      219.65      3.69 o 
   5   0   4       68.94       61.82      1.83 o 
   6   0   4     3406.18     3307.86     29.41 o 
   7   0   4    15143.08    16238.91    163.89 o 
   8   0   4       99.68      105.49      3.31 o 
   9   0   4      462.21      508.20      9.82 o 
  10   0   4      304.98      328.46      5.87 o 
  11   0   4      772.67      861.55     10.90 o 
  12   0   4      498.84      467.46      9.42 o 
  13   0   4       18.27       12.33      3.58 o 
  14   0   4      248.60      241.34      7.67 o 
  15   0   4       27.73       29.28      4.18 o 
  16   0   4       40.87       59.39      5.40 o 
   1   1   4    18887.70    18482.94    201.11 o 
   2   1   4     3202.06     3299.22     18.27 o 
   3   1   4       80.62      133.83      1.71 o 
   4   1   4      308.18      333.82      2.73 o 
   5   1   4     1224.28     1434.17      8.82 o 
   6   1   4      353.12      351.95      3.70 o 
   7   1   4      206.94      239.73      3.98 o 
   8   1   4      728.31      754.54      6.43 o 
   9   1   4       11.10        8.20      1.31 o 
  10   1   4      837.55      777.72      6.51 o 
  11   1   4       10.51        3.12      1.96 o 
  12   1   4      285.99      276.18      5.23 o 
  13   1   4       30.24       43.07      2.99 o 
  14   1   4      222.43      216.30      5.24 o 
  15   1   4       55.43       45.43      3.33 o 
  16   1   4        9.38        6.15      2.95 o 
   0   2   4     7894.95     7823.12     66.18 o 
   1   2   4      120.08      128.92      1.78 o 
   2   2   4    13056.30    13535.61     92.19 o 
   3   2   4     2590.59     2360.56     14.86 o 
   4   2   4      953.18      842.80      6.63 o 
   5   2   4       39.39       49.57      1.38 o 
   6   2   4      937.20      869.21      6.45 o 
   7   2   4       73.25       84.98      1.87 o 
   8   2   4      731.53      687.68      6.16 o 
   9   2   4      332.51      340.55      4.23 o 
  10   2   4     1200.05     1116.31      9.14 o 
  11   2   4     1210.76     1126.08     10.26 o 
  12   2   4       38.76       44.45      2.83 o 
  13   2   4       14.27       20.93      2.60 o 
  14   2   4       70.95       83.67      3.78 o 
  15   2   4        8.90        3.42      2.52 o 
  16   2   4        5.64        2.18      2.75 o 
   1   3   4      918.71      822.13      6.11 o 
   2   3   4      659.07      701.27      5.39 o 
   3   3   4      344.86      395.45      4.28 o 
   4   3   4       14.98       10.15      1.26 o 
   5   3   4     1525.65     1572.83     11.56 o 
   6   3   4      929.99      904.23      7.58 o 
   7   3   4       14.74       27.34      1.46 o 
   8   3   4     2529.55     2521.50     16.21 o 
   9   3   4      988.52      967.01      7.69 o 
  10   3   4       75.42       83.72      2.59 o 
  11   3   4       15.01       34.44      2.42 o 
  12   3   4       50.71       44.37      2.89 o 
  13   3   4       80.74       85.74      3.64 o 
  14   3   4        0.68        1.03      2.48 o 
  15   3   4       16.13       14.56      2.90 o 
  16   3   4       64.40       63.50      3.91 o 
   0   4   4      270.67      222.05      8.80 o 
   1   4   4     3217.14     3064.98     27.62 o 
   2   4   4      620.93      725.14      5.56 o 
   3   4   4      448.68      453.79      4.83 o 
   4   4   4     4869.27     5148.03     37.83 o 
   5   4   4     4538.54     4920.91     36.42 o 
   6   4   4      434.12      472.07      5.27 o 
   7   4   4       63.67       64.80      2.16 o 
   8   4   4      290.84      278.64      4.29 o 
   9   4   4        5.54       14.56      1.89 o 
  10   4   4      600.78      530.22      6.92 o 
  11   4   4        2.90       13.57      2.54 o 
  12   4   4       35.00       40.60      2.95 o 
  13   4   4       14.29        6.20      2.75 o 
  14   4   4       31.04       40.86      3.42 o 
  15   4   4        7.42        4.09      3.03 o 
   1   5   4      884.56      873.34     10.84 o 
   2   5   4      938.35      939.72      8.75 o 
   3   5   4      461.73      463.02      5.36 o 
   4   5   4     2847.71     2816.98     23.61 o 
   5   5   4      420.65      408.13      9.17 o 
   6   5   4      285.99      293.79      4.89 o 
   7   5   4      830.03      803.46      9.21 o 
   8   5   4     1214.97     1186.51     11.73 o 
   9   5   4        6.01        3.52      1.95 o 
  10   5   4      226.98      210.84      4.98 o 
  11   5   4        1.59       -1.01      2.00 o 
  12   5   4       47.92       69.23      3.24 o 
  13   5   4      121.20      108.82      4.38 o 
  14   5   4        4.55        4.80      3.91 o 
  15   5   4        4.95        1.80      3.04 o 
   0   6   4      555.10      577.43     22.62 o 
   1   6   4      455.07      421.34      6.77 o 
   2   6   4       22.91       40.08      2.42 o 
   3   6   4       35.35       45.53      2.22 o 
   4   6   4        2.10       -2.25      2.25 o 
   5   6   4        0.03       -0.13      1.52 o 
   6   6   4      168.80      167.02      4.87 o 
   7   6   4      647.52      636.28      8.17 o 
   8   6   4       74.57       71.76      3.88 o 
   9   6   4       46.97       33.52      2.50 o 
  10   6   4       23.67       20.47      2.53 o 
  11   6   4      130.80      123.24      4.04 o 
  12   6   4        1.03       -1.19      2.36 o 
  13   6   4      322.92      315.15      8.10 o 
  14   6   4      214.48      235.85      6.67 o 
   1   7   4        1.03       -0.05      2.65 o 
   2   7   4      358.88      379.58      6.68 o 
   3   7   4        0.63        0.09      2.40 o 
   4   7   4        7.73        3.95      2.30 o 
   5   7   4      104.44      124.56      4.87 o 
   6   7   4       27.99       26.02      2.83 o 
   7   7   4     1120.39     1093.82     13.22 o 
   8   7   4       13.68       12.15      2.78 o 
   9   7   4        0.18        1.33      2.73 o 
  10   7   4        2.88        2.58      2.46 o 
  11   7   4        1.54        1.80      2.53 o 
  12   7   4       15.91       15.85      3.05 o 
  13   7   4       33.88       29.74      4.19 o 
   0   8   4        0.76       -1.60      9.02 o 
   1   8   4      183.48      170.66      6.46 o 
   2   8   4      138.56      138.73      4.40 o 
   3   8   4        5.41        7.14      2.35 o 
   4   8   4      290.88      290.06      6.48 o 
   5   8   4      831.86      866.69     19.42 o 
   6   8   4      219.58      206.06     16.38 o 
   7   8   4      149.49      180.23      8.94 o 
   8   8   4      236.24      201.30      6.54 o 
   9   8   4        9.47        9.76      2.99 o 
  10   8   4       50.80       53.27      4.58 o 
  11   8   4        9.98        8.63      3.79 o 
  12   8   4        8.41       12.39      6.20 o 
   1   9   4       13.82       -4.24      8.95 o 
   2   9   4      233.42      236.40     12.57 o 
   3   9   4      300.87      307.57     14.37 o 
   4   9   4       21.08       18.52      6.89 o 
   5   9   4      134.72      112.17     10.41 o 
   6   9   4      146.25      125.45     10.49 o 
   7   9   4      165.55      166.37     11.16 o 
   8   9   4       31.01       29.63      5.21 o 
   9   9   4       19.37       11.93      7.42 o 
  10   9   4       14.68       25.09      6.31 o 
   0  10   4      490.65      420.21     24.22 o 
   1  10   4        4.31        7.72      6.69 o 
   2  10   4      215.37      246.52     13.52 o 
   3  10   4       38.63       23.16      8.10 o 
   4  10   4      218.13      226.54     23.30 o 
   5  10   4       84.09       69.68      9.98 o 
   6  10   4        3.05       -4.83      4.83 o 
   7  10   4        0.63       -3.56      5.03 o 
   1  11   4        0.09        6.61      5.19 o 
   2  11   4        0.20        2.94      5.08 o 
   3  11   4       27.81       28.02      6.14 o 
   4  11   4       45.79       49.29      6.69 o 
   1   1   5     4273.78     3974.56     22.81 o 
   2   1   5      703.98      829.44      5.56 o 
   3   1   5     3522.14     3736.05     21.68 o 
   4   1   5     1459.94     1655.56      9.47 o 
   5   1   5      218.94      235.24      2.28 o 
   6   1   5     1006.76      984.85      6.96 o 
   7   1   5     1264.54     1237.79      9.14 o 
   8   1   5      166.43      165.87      2.80 o 
   9   1   5       63.98       67.93      2.47 o 
  10   1   5      276.50      277.48      3.92 o 
  11   1   5       79.29       79.71      2.73 o 
  12   1   5       58.02       50.81      2.92 o 
  13   1   5      215.55      176.54      4.75 o 
  14   1   5        6.35       11.82      2.52 o 
  15   1   5        1.95        0.60      2.50 o 
  16   1   5       32.66       40.32      3.48 o 
   0   2   5      427.51      578.07      5.44 o 
   1   2   5    32869.45    30443.79    318.36 o 
   2   2   5      257.36      236.08      2.55 o 
   3   2   5     3571.90     3464.87     21.32 o 
   4   2   5        3.32       11.48      1.17 o 
   5   2   5     1212.58     1262.77      9.00 o 
   6   2   5       53.89       46.59      1.46 o 
   7   2   5        1.32        6.45      0.85 o 
   8   2   5       11.45        7.49      1.31 o 
   9   2   5     1160.68     1184.77      9.43 o 
  10   2   5      658.38      625.07      6.82 o 
  11   2   5      590.53      591.66      6.85 o 
  12   2   5       19.08       14.96      2.43 o 
  13   2   5        3.54        2.40      2.22 o 
  14   2   5      210.81      216.13      5.16 o 
  15   2   5       47.40       52.85      3.48 o 
  16   2   5        1.57       -0.75      2.69 o 
   1   3   5       30.41       24.61      0.88 o 
   2   3   5      635.12      790.58      6.55 o 
   3   3   5     3573.71     3482.11     24.20 o 
   4   3   5     1235.19     1319.10     10.40 o 
   5   3   5       10.56       28.80      1.43 o 
   6   3   5      675.95      685.16      6.27 o 
   7   3   5       81.33       64.54      1.94 o 
   8   3   5      546.09      564.88      5.55 o 
   9   3   5        6.15       10.84      1.50 o 
  10   3   5     1556.16     1547.72     11.98 o 
  11   3   5     1047.04     1009.45      9.78 o 
  12   3   5        2.82        3.38      2.28 o 
  13   3   5       41.73       36.03      2.94 o 
  14   3   5        9.77        9.23      2.60 o 
  15   3   5       54.62       37.39      3.25 o 
  16   3   5        2.36        3.45      2.90 o 
   0   4   5      222.73      211.79      7.27 o 
   1   4   5       86.59       78.54      4.85 o 
   2   4   5     4904.54     4902.17     31.48 o 
   3   4   5      271.04      253.08      3.42 o 
   4   4   5      461.30      418.01      5.73 o 
   5   4   5      438.24      520.46      5.82 o 
   6   4   5      273.76      285.60      3.84 o 
   7   4   5     1287.43     1214.23     10.02 o 
   8   4   5     1475.65     1374.50     10.67 o 
   9   4   5      744.53      763.67      7.16 o 
  10   4   5       31.67       35.60      2.60 o 
  11   4   5      527.50      499.60      6.98 o 
  12   4   5       52.72       53.75      3.09 o 
  13   4   5        4.82       -1.85      2.47 o 
  14   4   5       72.90       85.66      4.11 o 
  15   4   5        0.17        0.03      2.96 o 
   1   5   5      235.08      245.35      6.06 o 
   2   5   5      437.86      499.22      8.34 o 
   3   5   5     5121.49     5395.47     42.91 o 
   4   5   5      344.22      315.07      5.93 o 
   5   5   5       80.14       72.63      2.63 o 
   6   5   5      369.95      354.32      6.11 o 
   7   5   5      555.34      523.25      6.69 o 
   8   5   5      314.22      331.57      5.52 o 
   9   5   5       30.02       42.15      2.52 o 
  10   5   5       96.03       95.70      3.52 o 
  11   5   5      111.74      126.78      4.11 o 
  12   5   5      214.44      215.65      4.85 o 
  13   5   5        8.88        7.01      2.75 o 
  14   5   5       46.64       44.68      3.64 o 
  15   5   5        3.40        6.28      3.14 o 
   0   6   5     1703.92     1784.72     28.48 o 
   1   6   5      363.92      378.81      8.05 o 
   2   6   5      348.18      307.88      5.87 o 
   3   6   5       69.09       82.68      2.61 o 
   4   6   5      539.23      529.56      6.21 o 
   5   6   5        0.00        2.38      1.52 o 
   6   6   5        0.00       -0.96      2.64 o 
   7   6   5      328.36      335.30      5.79 o 
   8   6   5       25.83       25.94      2.40 o 
   9   6   5      374.42      406.04      8.68 o 
  10   6   5        3.34        2.23      2.23 o 
  11   6   5       28.13       32.67      2.99 o 
  12   6   5       12.26       10.07      2.55 o 
  13   6   5       12.15       13.08      3.26 o 
  14   6   5       15.47        9.51      3.31 o 
   1   7   5      278.09      264.55      5.54 o 
   2   7   5       14.26       14.75      3.88 o 
   3   7   5      546.41      542.73      8.71 o 
   4   7   5       80.54      117.52      4.46 o 
   5   7   5       39.07       54.90      3.64 o 
   6   7   5        6.43       -2.12      2.37 o 
   7   7   5        7.04        0.47      3.39 o 
   8   7   5      534.99      564.12      8.85 o 
   9   7   5       14.35       18.03      3.26 o 
  10   7   5      113.73      119.83      5.37 o 
  11   7   5        9.82       12.27      2.81 o 
  12   7   5       51.89       51.81      4.69 o 
  13   7   5        0.95       -0.47      3.46 o 
   0   8   5        2.34       -2.85      2.94 o 
   1   8   5      595.20      561.31     11.15 o 
   2   8   5      140.67      156.06      5.33 o 
   3   8   5        2.21        2.21      3.13 o 
   4   8   5       44.85       46.19      3.48 o 
   5   8   5      412.07      427.12     13.18 o 
   6   8   5       26.01       34.97      5.73 o 
   7   8   5       12.84       14.54      3.36 o 
   8   8   5       44.42       45.64      3.91 o 
   9   8   5       83.74       71.17      4.84 o 
  10   8   5       39.82       43.42      4.10 o 
  11   8   5        1.76       -3.01      3.01 o 
   1   9   5        2.15        3.45      5.83 o 
   2   9   5       93.51      100.43      9.33 o 
   3   9   5        8.32       14.29      6.61 o 
   4   9   5       75.28       78.62      8.84 o 
   5   9   5        6.59       -0.07      7.31 o 
   6   9   5       74.28       65.89      9.26 o 
   7   9   5       91.17      101.10      9.66 o 
   8   9   5       81.85       73.54      9.01 o 
   9   9   5       77.12       61.04      7.31 o 
  10   9   5        2.43        0.05      5.32 o 
   0  10   5       11.25       -0.13     10.13 o 
   1  10   5      115.10      100.48     10.34 o 
   2  10   5       52.88       60.32      8.65 o 
   3  10   5       34.20       41.26      8.62 o 
   4  10   5       61.36       47.06      8.95 o 
   5  10   5        3.68       10.49      8.09 o 
   6  10   5        1.57       -2.14      7.13 o 
   7  10   5        2.13       11.32      5.90 o 
   1  11   5        2.28        1.31      7.13 o 
   2  11   5        4.43       23.48      8.05 o 
   3  11   5       17.01       26.07      8.59 o 
   0   0   6    11748.13    12151.51    100.95 o 
   1   0   6     3912.91     3508.31     23.99 o 
   2   0   6     1290.18      963.94      8.61 o 
   3   0   6     3295.44     3030.63     24.30 o 
   4   0   6     7925.73     8620.94     60.92 o 
   5   0   6       27.82       39.26      1.41 o 
   6   0   6      282.65      220.71      3.12 o 
   7   0   6      656.11      628.95      6.84 o 
   8   0   6        5.03       13.98      1.93 o 
   9   0   6      154.10      160.12      4.30 o 
  10   0   6      929.02      885.16     11.00 o 
  11   0   6       91.02       92.51      3.79 o 
  12   0   6      325.95      309.89      7.65 o 
  13   0   6      352.87      337.65      8.46 o 
  14   0   6       41.39       39.42      4.45 o 
  15   0   6       21.96       38.82      4.44 o 
  16   0   6      249.55      296.32     10.75 o 
   1   1   6     4446.15     4390.25     24.08 o 
   2   1   6       48.06       40.95      1.21 o 
   3   1   6     2615.69     2515.88     15.05 o 
   4   1   6     2407.31     2758.35     15.12 o 
   5   1   6     1314.86     1386.24      8.27 o 
   6   1   6      659.35      751.37      5.41 o 
   7   1   6      255.46      249.88      2.89 o 
   8   1   6      135.73      120.60      2.53 o 
   9   1   6       75.46       69.41      2.23 o 
  10   1   6      509.24      518.85      5.54 o 
  11   1   6       93.16       97.02      2.95 o 
  12   1   6      224.71      189.44      4.07 o 
  13   1   6      261.49      256.97      5.30 o 
  14   1   6      260.94      258.67      5.58 o 
  15   1   6        3.72        4.77      2.56 o 
  16   1   6       34.61       45.37      4.29 o 
   0   2   6     9421.79     9110.36     76.05 o 
   1   2   6     7717.00     7609.46     50.67 o 
   2   2   6     7904.30     8171.21     51.16 o 
   3   2   6     2051.76     2260.22     14.54 o 
   4   2   6     1229.55     1298.75      8.65 o 
   5   2   6      635.86      588.96      4.83 o 
   6   2   6      979.98     1046.45      7.97 o 
   7   2   6        9.66       11.64      0.99 o 
   8   2   6     2087.57     2190.18     15.08 o 
   9   2   6      407.95      399.48      4.71 o 
  10   2   6      342.37      387.96      4.87 o 
  11   2   6      150.92      154.00      3.78 o 
  12   2   6      148.58      136.74      4.00 o 
  13   2   6        8.07        8.18      2.74 o 
  14   2   6       18.78       19.22      2.77 o 
  15   2   6       33.27       36.04      3.26 o 
  16   2   6       99.78       98.24      5.08 o 
   1   3   6     1699.14     1837.04     11.82 o 
   2   3   6     3763.42     4072.61     28.02 o 
   3   3   6      598.10      610.98      5.34 o 
   4   3   6     1262.79     1162.23      8.91 o 
   5   3   6      186.84      195.45      2.96 o 
   6   3   6      113.77      142.02      2.88 o 
   7   3   6      889.13      853.53      7.19 o 
   8   3   6      223.46      180.06      3.16 o 
   9   3   6      364.56      343.96      4.49 o 
  10   3   6      961.35      946.91      8.94 o 
  11   3   6     1051.55     1038.77      9.96 o 
  12   3   6        2.18       -2.05      2.05 o 
  13   3   6        8.58        7.99      2.46 o 
  14   3   6       42.58       40.23      3.11 o 
  15   3   6        2.83        6.29      3.01 o 
  16   3   6       55.00       67.45      4.85 o 
   0   4   6     2124.64     1844.14     22.95 o 
   1   4   6      426.65      445.89      4.28 o 
   2   4   6      556.23      559.51      5.19 o 
   3   4   6     1710.58     1785.49     14.42 o 
   4   4   6      337.82      276.77      3.91 o 
   5   4   6       44.12       37.83      1.84 o 
   6   4   6       28.37       42.05      2.28 o 
   7   4   6      554.75      557.18      6.17 o 
   8   4   6     1435.67     1356.71     10.64 o 
   9   4   6      582.41      522.86      5.76 o 
  10   4   6      707.09      694.66      7.47 o 
  11   4   6        7.70        8.93      2.41 o 
  12   4   6      421.65      432.56      6.77 o 
  13   4   6        2.44        1.48      2.58 o 
  14   4   6       17.60       24.77      3.29 o 
  15   4   6        4.64       -1.76      2.97 o 
   1   5   6       48.68       36.91      2.13 o 
   2   5   6       20.40       13.45      0.99 o 
   3   5   6      102.39      102.85      3.45 o 
   4   5   6      597.73      663.75      6.84 o 
   5   5   6       69.81       70.86      2.42 o 
   6   5   6     1033.57     1048.60     10.07 o 
   7   5   6      222.20      210.86      3.96 o 
   8   5   6      352.41      358.46      6.48 o 
   9   5   6      499.62      470.31      6.05 o 
  10   5   6      278.43      261.14      6.82 o 
  11   5   6      142.01      133.64      4.16 o 
  12   5   6       17.81       20.25      2.72 o 
  13   5   6       34.71       37.50      3.32 o 
  14   5   6        3.91        4.46      2.94 o 
   0   6   6      867.95      884.81     16.50 o 
   1   6   6       56.23       44.79      2.65 o 
   2   6   6      497.80      443.63      7.41 o 
   3   6   6        0.07        1.45      2.02 o 
   4   6   6      378.71      389.57      5.82 o 
   5   6   6      195.13      191.93      3.86 o 
   6   6   6      430.80      479.29      6.57 o 
   7   6   6      938.69      868.00     10.02 o 
   8   6   6        3.04        1.33      2.37 o 
   9   6   6       45.40       55.35      2.98 o 
  10   6   6       24.67       31.23      2.77 o 
  11   6   6        1.16        4.96      2.52 o 
  12   6   6       13.72       12.38      2.63 o 
  13   6   6        2.67        8.53      3.15 o 
  14   6   6        7.21       12.48      3.39 o 
   1   7   6       34.38       47.06      3.93 o 
   2   7   6      124.19      134.00      6.35 o 
   3   7   6      724.58      723.42     10.73 o 
   4   7   6       27.61       27.45      2.93 o 
   5   7   6     1391.18     1366.26     17.49 o 
   6   7   6        6.72        5.01      2.97 o 
   7   7   6       22.07       23.20      4.49 o 
   8   7   6       62.95       50.65      3.29 o 
   9   7   6       70.79       66.97      4.07 o 
  10   7   6        7.35        2.09      2.66 o 
  11   7   6       20.75       30.12      3.42 o 
  12   7   6       10.38       14.00      3.50 o 
  13   7   6       84.52       85.13      5.94 o 
   0   8   6        0.36       -0.82      3.03 o 
   1   8   6       47.67       43.25      3.04 o 
   2   8   6        0.03        0.58      2.36 o 
   3   8   6       72.75       75.28      3.99 o 
   4   8   6      328.64      336.71      7.41 o 
   5   8   6      157.80      157.53      5.65 o 
   6   8   6        5.42        0.11      3.02 o 
   7   8   6      307.19      314.48      7.76 o 
   8   8   6        2.86       -2.98      2.98 o 
   9   8   6       37.46       34.39      4.14 o 
  10   8   6       22.93       37.99      4.56 o 
  11   8   6       35.32       49.00      4.12 o 
   1   9   6       90.18       74.94      8.81 o 
   2   9   6       86.59       63.01      8.51 o 
   3   9   6        4.82        3.38      6.32 o 
   4   9   6      226.08      276.74     14.67 o 
   5   9   6     1506.07     1567.31     34.46 o 
   6   9   6        1.21        8.84      7.00 o 
   7   9   6        0.26        3.53      6.66 o 
   8   9   6       88.10       77.25      9.64 o 
   9   9   6       14.39       35.01     11.07 o 
   0  10   6       94.27      124.64     16.16 o 
   1  10   6       14.13       13.38      7.39 o 
   2  10   6        3.14        6.49      6.95 o 
   3  10   6       80.97       72.44     11.79 o 
   4  10   6      220.49      241.94     15.21 o 
   5  10   6       28.78       34.85      8.69 o 
   6  10   6       46.53       53.98      9.09 o 
   7  10   6        5.67       14.05      8.21 o 
   1  11   6        0.03        9.65      7.69 o 
   2  11   6       15.39       18.51      8.35 o 
   3  11   6      285.10      315.19     17.30 o 
   1   1   7      299.14      345.83      2.90 o 
   2   1   7     1363.37     1444.29      9.62 o 
   3   1   7     1189.78     1086.94      7.26 o 
   4   1   7     1312.32     1219.30      7.41 o 
   5   1   7     3546.47     3452.47     18.77 o 
   6   1   7     2457.44     2538.09     14.32 o 
   7   1   7     1702.27     1742.89     10.91 o 
   8   1   7        0.05        3.11      1.21 o 
   9   1   7     2992.07     2929.24     19.58 o 
  10   1   7      111.54      113.46      2.91 o 
  11   1   7        0.63       -1.61      1.61 o 
  12   1   7       26.56       30.16      2.37 o 
  13   1   7        2.05       -1.89      2.21 o 
  14   1   7       58.86       60.35      3.34 o 
  15   1   7        0.20       -1.64      2.62 o 
  16   1   7       13.46       11.86      3.69 o 
   0   2   7     2414.36     2460.62     21.88 o 
   1   2   7      126.83       87.26      1.50 o 
   2   2   7     2941.15     2874.91     19.01 o 
   3   2   7      241.65      273.69      2.99 o 
   4   2   7     3751.14     3896.26     23.03 o 
   5   2   7      270.66      319.92      3.53 o 
   6   2   7     1729.39     1805.07     11.84 o 
   7   2   7       94.84       81.74      1.93 o 
   8   2   7     1073.96     1148.87      8.45 o 
   9   2   7       53.85       44.56      2.05 o 
  10   2   7       10.57       15.10      1.83 o 
  11   2   7      159.97      139.19      3.32 o 
  12   2   7       11.81       15.37      2.43 o 
  13   2   7       61.88       57.25      3.16 o 
  14   2   7       45.78       48.48      3.27 o 
  15   2   7        7.31       10.35      3.01 o 
  16   2   7       22.73       36.54      4.17 o 
   1   3   7      263.14      247.61      3.13 o 
   2   3   7     1720.21     1835.78     13.59 o 
   3   3   7       65.00       77.07      1.87 o 
   4   3   7      816.00      741.95      6.10 o 
   5   3   7        2.38        1.24      1.20 o 
   6   3   7       12.53        9.01      1.30 o 
   7   3   7        9.26        5.40      1.71 o 
   8   3   7      248.71      268.15      3.80 o 
   9   3   7      344.22      346.78      4.91 o 
  10   3   7       31.66       36.72      2.31 o 
  11   3   7       13.32       27.24      2.59 o 
  12   3   7       32.06       44.30      3.09 o 
  13   3   7       48.79       56.54      3.49 o 
  14   3   7       15.50       17.45      3.03 o 
  15   3   7      119.92      136.73      6.54 o 
  16   3   7      142.83      169.28     11.66 o 
   0   4   7       99.89       81.64      4.22 o 
   1   4   7      299.23      277.76      2.91 o 
   2   4   7     3156.67     3279.80     23.21 o 
   3   4   7     6568.13     6509.79     44.24 o 
   4   4   7       18.00       12.34      2.18 o 
   5   4   7        6.88        6.90      1.33 o 
   6   4   7      232.14      246.85      3.67 o 
   7   4   7       70.75       71.47      2.37 o 
   8   4   7       92.93       82.46      2.57 o 
   9   4   7      709.87      750.76      7.19 o 
  10   4   7       72.26       65.42      2.75 o 
  11   4   7       72.93       57.20      3.03 o 
  12   4   7      570.73      559.76      7.79 o 
  13   4   7        4.65        3.21      2.60 o 
  14   4   7       35.56       46.71      3.68 o 
  15   4   7        7.03       -3.16      3.34 o 
   1   5   7        0.16       -1.11      1.42 o 
   2   5   7      600.51      603.96      5.97 o 
   3   5   7      939.56      996.45     11.53 o 
   4   5   7      244.70      241.84      3.76 o 
   5   5   7       24.76       25.30      1.80 o 
   6   5   7        3.23        1.96      1.88 o 
   7   5   7      175.22      149.33      3.49 o 
   8   5   7      117.39      101.05      3.81 o 
   9   5   7      169.08      161.30      3.55 o 
  10   5   7      574.81      566.81      7.49 o 
  11   5   7      139.27      165.26      4.56 o 
  12   5   7      115.13      111.47      4.00 o 
  13   5   7       99.82      106.84      4.43 o 
  14   5   7       28.51       33.80      3.49 o 
   0   6   7      265.47      256.54      7.62 o 
   1   6   7      355.37      331.98      9.81 o 
   2   6   7       15.09       24.44      2.57 o 
   3   6   7      148.41      155.15      3.75 o 
   4   6   7       94.02      117.55      2.87 o 
   5   6   7        0.11        3.14      1.83 o 
   6   6   7        1.59       -1.79      1.79 o 
   7   6   7     1479.09     1435.52     14.43 o 
   8   6   7       20.62       23.57      2.47 o 
   9   6   7      117.61      106.70      3.83 o 
  10   6   7       79.79       73.87      3.52 o 
  11   6   7        1.16       -0.50      2.38 o 
  12   6   7       62.41       67.40      3.74 o 
  13   6   7       43.82       52.99      4.59 o 
   1   7   7       74.63       64.89      3.51 o 
   2   7   7      235.32      244.51      5.88 o 
   3   7   7       67.79       76.37      3.84 o 
   4   7   7      539.83      471.12      9.30 o 
   5   7   7      202.76      232.88      6.38 o 
   6   7   7       38.33       47.85      5.06 o 
   7   7   7       72.07       55.19      4.12 o 
   8   7   7       19.88       15.15      3.16 o 
   9   7   7       69.74       58.45      4.04 o 
  10   7   7       19.93       12.47      3.34 o 
  11   7   7      120.28      119.47      5.56 o 
  12   7   7       43.59       52.09      5.19 o 
   0   8   7      369.77      340.58      9.97 o 
   1   8   7       98.30       95.61      4.25 o 
   2   8   7       14.24       12.12      2.93 o 
   3   8   7      213.40      176.12      5.52 o 
   4   8   7      386.25      379.51      7.95 o 
   5   8   7      101.32       76.47      4.62 o 
   6   8   7      331.11      352.26      9.97 o 
   7   8   7       13.60       11.13      3.41 o 
   8   8   7       71.81       62.39      4.43 o 
   9   8   7       56.11       54.86      4.61 o 
  10   8   7       15.75       16.70      4.08 o 
  11   8   7        3.06       -3.98      4.05 o 
   1   9   7       22.13       26.71      7.40 o 
   2   9   7      157.33      167.50     11.32 o 
   3   9   7        0.08       -4.28      5.91 o 
   4   9   7       29.54       42.65      8.48 o 
   5   9   7        1.83        8.05     10.58 o 
   6   9   7       57.40       59.26      8.79 o 
   7   9   7       15.37       20.68      7.34 o 
   8   9   7        6.30        3.89      9.09 o 
   9   9   7       49.25       67.72      9.58 o 
   0  10   7       23.28        7.99     11.06 o 
   1  10   7        0.07        3.83      6.95 o 
   2  10   7       31.72       49.69      8.73 o 
   3  10   7       24.17       28.60      8.53 o 
   4  10   7      351.26      395.81     26.64 o 
   5  10   7      160.24      167.13     12.94 o 
   6  10   7        0.23       -0.68      7.15 o 
   7  10   7        0.22       -4.01      7.58 o 
   1  11   7        8.04       17.10      8.83 o 
   2  11   7       47.48       44.61      9.63 o 
   0   0   8     6040.66     6011.81     56.29 o 
   1   0   8     6991.88     7195.91     47.84 o 
   2   0   8      325.33      278.97      4.62 o 
   3   0   8     5653.73     5768.08     44.94 o 
   4   0   8      262.79      317.01      4.27 o 
   5   0   8     4424.23     4474.55     35.40 o 
   6   0   8       56.08      115.21      5.34 o 
   7   0   8     4355.55     4654.84     34.19 o 
   8   0   8      989.57      997.89     10.07 o 
   9   0   8     3445.25     3473.06     32.16 o 
  10   0   8     1842.57     1783.71     18.73 o 
  11   0   8      370.33      341.00      6.61 o 
  12   0   8       17.63        8.05      2.76 o 
  13   0   8       72.37       90.00      5.24 o 
  14   0   8       81.06       67.30      4.87 o 
  15   0   8      114.94      117.65      8.20 o 
  16   0   8       15.95        5.03      4.96 o 
   1   1   8     2581.08     2627.21     14.96 o 
   2   1   8       55.03       49.32      1.19 o 
   3   1   8     1686.94     1813.48     11.38 o 
   4   1   8      305.51      260.27      2.58 o 
   5   1   8     1444.67     1522.37      9.51 o 
   6   1   8      384.98      451.86      3.70 o 
   7   1   8      178.53      165.13      2.34 o 
   8   1   8      293.11      287.24      3.36 o 
   9   1   8        0.22        4.09      1.53 o 
  10   1   8      217.63      207.88      3.67 o 
  11   1   8      202.26      187.77      3.83 o 
  12   1   8        0.53       -1.32      1.99 o 
  13   1   8        0.47       -2.06      2.17 o 
  14   1   8        8.72        8.62      2.50 o 
  15   1   8       22.56       30.47      3.86 o 
  16   1   8        3.09        7.17      3.44 o 
   0   2   8       22.55        8.47      3.27 o 
   1   2   8       46.24       40.47      1.17 o 
   2   2   8      100.83       99.83      1.90 o 
   3   2   8        4.48        6.71      1.01 o 
   4   2   8     3215.68     3518.09     21.05 o 
   5   2   8       37.61       26.75      1.16 o 
   6   2   8      843.16      837.34      6.51 o 
   7   2   8       12.98        9.00      1.06 o 
   8   2   8      658.36      727.23      6.46 o 
   9   2   8     1309.41     1323.59     10.40 o 
  10   2   8      927.79      913.56      8.20 o 
  11   2   8       51.48       56.90      2.68 o 
  12   2   8       76.05       70.13      3.17 o 
  13   2   8       18.35       13.84      2.44 o 
  14   2   8      203.88      209.79      5.62 o 
  15   2   8       40.93       53.85      4.21 o 
  16   2   8        7.10        5.09      3.52 o 
   1   3   8     1727.93     1798.09     13.39 o 
   2   3   8      687.36      862.17      7.33 o 
   3   3   8      140.12      193.70      2.77 o 
   4   3   8     2062.78     2379.75     15.76 o 
   5   3   8        0.30        0.06      1.02 o 
   6   3   8        8.44        8.22      1.22 o 
   7   3   8      205.71      228.52      3.45 o 
   8   3   8        4.15        3.57      1.49 o 
   9   3   8      990.68      965.14      8.96 o 
  10   3   8        2.21        1.97      1.85 o 
  11   3   8     1090.30     1011.40     12.04 o 
  12   3   8       29.40       26.82      2.89 o 
  13   3   8       66.82       62.00      4.04 o 
  14   3   8        1.12       -0.80      2.91 o 
  15   3   8       84.01       81.41      4.87 o 
   0   4   8      217.37      228.44      4.31 o 
   1   4   8     3076.91     2987.44     21.36 o 
   2   4   8      791.60      792.76      7.84 o 
   3   4   8     4984.49     4875.92     33.80 o 
   4   4   8      433.77      497.82      5.31 o 
   5   4   8      195.45      215.24      3.30 o 
   6   4   8      478.05      456.15      5.18 o 
   7   4   8        5.63        5.27      1.56 o 
   8   4   8       10.32        3.46      1.86 o 
   9   4   8        1.09        0.01      1.63 o 
  10   4   8      139.82      139.92      3.64 o 
  11   4   8       44.14       31.50      2.65 o 
  12   4   8        0.71        8.14      2.40 o 
  13   4   8       24.24       21.26      2.96 o 
  14   4   8       44.63       56.00      4.15 o 
  15   4   8       21.36       32.93      3.99 o 
   1   5   8       15.90       24.35      1.93 o 
   2   5   8      755.95      806.87      6.56 o 
   3   5   8     2140.04     2153.96     17.34 o 
   4   5   8       79.99       91.33      2.60 o 
   5   5   8        0.05        0.12      1.42 o 
   6   5   8        1.56       -1.50      1.50 o 
   7   5   8      418.73      418.13      5.20 o 
   8   5   8       41.05       36.10      2.38 o 
   9   5   8        9.71       10.98      1.94 o 
  10   5   8       98.56      116.23      3.56 o 
  11   5   8       10.39        8.01      2.64 o 
  12   5   8       15.16       12.10      2.58 o 
  13   5   8       45.80       51.30      3.69 o 
  14   5   8        0.93       -3.10      3.10 o 
   0   6   8       15.55        5.51      3.24 o 
   1   6   8     1004.22      954.70     11.44 o 
   2   6   8      365.48      372.94      6.36 o 
   3   6   8      165.80      147.35      4.63 o 
   4   6   8      146.86      117.05      3.39 o 
   5   6   8       92.57       88.56      2.83 o 
   6   6   8       88.14       70.49      2.82 o 
   7   6   8      291.68      268.78      4.72 o 
   8   6   8      258.65      248.60      6.95 o 
   9   6   8       12.89       11.51      2.55 o 
  10   6   8       41.73       40.01      3.02 o 
  11   6   8       34.55       45.53      3.44 o 
  12   6   8        6.51        4.17      2.67 o 
  13   6   8       10.31        9.58      3.14 o 
   1   7   8       91.20       96.44      5.66 o 
   2   7   8       24.54       31.48      3.03 o 
   3   7   8       26.80       15.46      3.42 o 
   4   7   8       36.34       42.09      3.60 o 
   5   7   8       87.77       95.45      4.97 o 
   6   7   8      363.85      352.08     11.22 o 
   7   7   8       23.13       23.33      5.14 o 
   8   7   8       71.46       69.77      4.15 o 
   9   7   8        4.08        5.31      3.44 o 
  10   7   8       42.64       47.56      4.19 o 
  11   7   8        9.22        4.89      3.49 o 
  12   7   8       27.16       28.76      4.21 o 
   0   8   8      764.71      817.15     34.61 o 
   1   8   8        4.73        0.71      2.66 o 
   2   8   8      471.17      434.37      8.31 o 
   3   8   8      247.74      245.59      6.53 o 
   4   8   8       74.76       98.88      4.97 o 
   5   8   8      198.25      210.76      6.52 o 
   6   8   8       80.06       89.85      5.03 o 
   7   8   8        0.05       -0.30      3.15 o 
   8   8   8      130.18      116.08      5.86 o 
   9   8   8       37.70       55.79      4.76 o 
  10   8   8      194.34      185.97      8.09 o 
  11   8   8       11.71        4.76      3.69 o 
   1   9   8        7.58        5.65      6.98 o 
   2   9   8        0.03       10.31      7.15 o 
   3   9   8       11.26        4.31      6.89 o 
   4   9   8      515.40      520.74     18.68 o 
   5   9   8      158.01      159.74     19.35 o 
   6   9   8        1.29       -3.03     11.60 o 
   7   9   8        3.29        5.44      7.10 o 
   8   9   8       54.67       52.51      8.88 o 
   9   9   8      361.07      375.97     17.06 o 
   0  10   8      265.03      272.47     21.13 o 
   1  10   8       26.49       28.94      8.26 o 
   2  10   8      132.28      109.99     11.17 o 
   3  10   8      287.10      333.36     16.46 o 
   4  10   8      151.45      158.09     12.45 o 
   5  10   8        1.27        4.04      7.21 o 
   6  10   8        0.93       -0.04      7.46 o 
   1   1   9      199.04      168.49      1.83 o 
   2   1   9      416.67      368.99      3.26 o 
   3   1   9     2333.20     2373.99     13.97 o 
   4   1   9     4118.28     4412.36     23.81 o 
   5   1   9       54.69       60.99      1.43 o 
   6   1   9     1177.40     1079.85      7.36 o 
   7   1   9      421.11      374.14      3.61 o 
   8   1   9       60.46       78.49      1.89 o 
   9   1   9      434.82      420.63      4.42 o 
  10   1   9      208.19      217.17      3.75 o 
  11   1   9       72.31       75.08      2.61 o 
  12   1   9       53.56       52.78      3.16 o 
  13   1   9       29.57       29.97      2.77 o 
  14   1   9        0.45       -2.47      2.91 o 
  15   1   9       70.31       83.11      4.68 o 
  16   1   9       32.83       39.20      4.25 o 
   0   2   9     8895.81     8610.18     81.27 o 
   1   2   9     2736.20     2638.41     16.76 o 
   2   2   9     1832.00     1901.05     11.98 o 
   3   2   9     2756.41     2897.94     18.53 o 
   4   2   9      887.40      975.16      7.09 o 
   5   2   9      506.97      525.21      4.39 o 
   6   2   9      123.07      126.17      2.19 o 
   7   2   9       80.08       87.84      2.09 o 
   8   2   9      107.05      114.88      2.58 o 
   9   2   9       90.39       83.16      2.75 o 
  10   2   9     2017.30     2010.16     15.68 o 
  11   2   9        0.08        0.55      1.74 o 
  12   2   9        9.39        9.58      2.27 o 
  13   2   9      103.33      103.72      3.78 o 
  14   2   9       55.27       73.24      4.39 o 
  15   2   9       91.75      118.63      5.40 o 
  16   2   9        6.14        8.63      3.91 o 
   1   3   9      580.15      590.67      5.51 o 
   2   3   9     1543.22     1669.44     12.76 o 
   3   3   9     2015.79     2011.19     14.27 o 
   4   3   9      207.89      273.46      3.41 o 
   5   3   9       40.72       59.22      1.86 o 
   6   3   9      202.95      209.58      3.18 o 
   7   3   9       23.89       19.22      1.55 o 
   8   3   9      582.33      550.13      5.32 o 
   9   3   9      853.43      803.53      8.00 o 
  10   3   9       62.36       52.08      2.55 o 
  11   3   9       22.50       23.31      2.28 o 
  12   3   9      207.03      204.84      4.88 o 
  13   3   9      136.87      130.26      5.17 o 
  14   3   9       23.30       26.15      3.71 o 
  15   3   9       36.21       45.41      4.32 o 
   0   4   9       76.76       72.94      2.51 o 
   1   4   9        1.53        3.07      1.24 o 
   2   4   9      608.20      722.39      6.63 o 
   3   4   9        7.50        2.26      2.12 o 
   4   4   9      148.83      156.11      2.91 o 
   5   4   9      342.27      344.40      4.06 o 
   6   4   9        3.45       12.13      1.54 o 
   7   4   9      269.38      242.28      3.94 o 
   8   4   9      146.88      129.41      3.14 o 
   9   4   9      113.90      117.01      3.10 o 
  10   4   9        0.05       -0.44      1.86 o 
  11   4   9       36.47       20.86      2.27 o 
  12   4   9        4.96        5.48      2.37 o 
  13   4   9        8.97        9.94      3.02 o 
  14   4   9       23.32       21.98      3.53 o 
  15   4   9        0.03        0.52      3.34 o 
   1   5   9       69.96       54.86      2.10 o 
   2   5   9      775.43      807.33      7.29 o 
   3   5   9      251.27      258.99      4.60 o 
   4   5   9      263.47      293.74      4.30 o 
   5   5   9      147.97      121.58      3.09 o 
   6   5   9       48.45       46.24      2.26 o 
   7   5   9      709.65      715.89      7.75 o 
   8   5   9      123.31      110.84      3.25 o 
   9   5   9      945.98      930.13      8.65 o 
  10   5   9      164.11      156.03      3.95 o 
  11   5   9      147.35      162.00      4.51 o 
  12   5   9        0.53        0.50      2.39 o 
  13   5   9        2.69        8.65      3.22 o 
  14   5   9        0.63       -0.94      3.23 o 
   0   6   9       97.30      119.33      5.11 o 
   1   6   9       75.51       80.55      3.16 o 
   2   6   9      320.66      344.81      6.30 o 
   3   6   9        0.54       -0.11      2.29 o 
   4   6   9      554.55      554.24      6.32 o 
   5   6   9      867.67      801.07     11.13 o 
   6   6   9        0.88        1.92      1.80 o 
   7   6   9       92.27       82.76      3.02 o 
   8   6   9       35.50       43.05      2.57 o 
   9   6   9       47.03       53.75      3.09 o 
  10   6   9       85.01       83.24      3.67 o 
  11   6   9      315.10      351.84      6.68 o 
  12   6   9        2.13        6.57      2.76 o 
  13   6   9       45.08       40.76      4.22 o 
   1   7   9      166.82      148.82      5.18 o 
   2   7   9        9.33        8.51      2.93 o 
   3   7   9      556.03      575.66      9.78 o 
   4   7   9      363.98      391.68      8.24 o 
   5   7   9      542.98      506.93     12.57 o 
   6   7   9        2.45        0.91      3.06 o 
   7   7   9      100.84       90.39      4.90 o 
   8   7   9      126.45      139.66      5.44 o 
   9   7   9       59.75       64.81      5.15 o 
  10   7   9       82.45       92.27      5.35 o 
  11   7   9       30.47       33.31      4.43 o 
  12   7   9        8.27       13.38      4.31 o 
   0   8   9       78.64       60.01      5.42 o 
   1   8   9      540.89      559.24     16.74 o 
   2   8   9      105.78       99.18      4.85 o 
   3   8   9        5.46        5.58      2.93 o 
   4   8   9      152.15      144.15      5.44 o 
   5   8   9        1.46        6.06      3.09 o 
   6   8   9        0.02       -0.97      3.17 o 
   7   8   9       34.37       26.13      3.85 o 
   8   8   9       24.90       19.31      3.54 o 
   9   8   9       57.98       58.33      4.85 o 
  10   8   9      150.20      135.92      6.79 o 
  11   8   9       51.69       61.68      4.82 o 
   1   9   9       52.56       58.60      8.55 o 
   2   9   9        0.11       -4.32      6.74 o 
   3   9   9        4.74       12.36      7.27 o 
   4   9   9       91.02       96.54     15.08 o 
   5   9   9        1.21       -4.85      7.06 o 
   6   9   9        1.22       -0.22      8.34 o 
   7   9   9       47.92       45.13      8.44 o 
   8   9   9       34.36       30.42     10.89 o 
   9   9   9      146.50      196.45     13.51 o 
   0  10   9        4.33       15.70     11.61 o 
   1  10   9       13.71       23.94      8.34 o 
   2  10   9       34.56       27.02      8.56 o 
   3  10   9        0.47        6.84      7.94 o 
   4  10   9       73.02       83.00     10.94 o 
   5  10   9       73.87       90.45     10.86 o 
   6  10   9        3.07       10.65      7.84 o 
   0   0  10     6133.56     5843.63     55.02 o 
   1   0  10     1419.11     1504.68     11.97 o 
   2   0  10     8757.45     9097.42     76.15 o 
   3   0  10     5063.42     5536.88     52.92 o 
   4   0  10      218.52      239.57      4.29 o 
   5   0  10      364.60      321.99      5.17 o 
   6   0  10      293.88      270.12      4.00 o 
   7   0  10      193.54      176.29      4.03 o 
   8   0  10       30.87       43.04      2.45 o 
   9   0  10     2310.97     2201.34     19.56 o 
  10   0  10      197.45      165.87      6.54 o 
  11   0  10       36.17       35.43      3.19 o 
  12   0  10       95.93      100.42      4.49 o 
  13   0  10       26.57       17.79      4.27 o 
  14   0  10        6.88        3.35      4.25 o 
  15   0  10      395.57      430.26     15.24 o 
  16   0  10       11.57       13.68      6.17 o 
   1   1  10      334.47      331.95      2.92 o 
   2   1  10      391.99      420.65      3.43 o 
   3   1  10     4643.85     5012.00     28.01 o 
   4   1  10      775.96      825.97      6.18 o 
   5   1  10        7.28       13.83      1.02 o 
   6   1  10      120.24      130.60      2.05 o 
   7   1  10      275.58      300.24      3.23 o 
   8   1  10      325.87      320.16      3.71 o 
   9   1  10      868.61      844.92      7.52 o 
  10   1  10      376.82      337.11      4.60 o 
  11   1  10       63.48       72.81      2.67 o 
  12   1  10      361.47      353.50      5.43 o 
  13   1  10      134.59      133.90      5.12 o 
  14   1  10      137.12      102.51      4.85 o 
  15   1  10        2.89        1.99      3.28 o 
  16   1  10       33.51       35.89      5.79 o 
   0   2  10     5814.63     5746.21     55.27 o 
   1   2  10     1196.20     1248.32      8.42 o 
   2   2  10     4009.84     4143.14     24.42 o 
   3   2  10       14.26       24.44      1.28 o 
   4   2  10      369.45      331.80      3.46 o 
   5   2  10      164.75      184.91      2.46 o 
   6   2  10       96.55       87.18      1.97 o 
   7   2  10      251.77      271.41      3.40 o 
   8   2  10       11.37       18.63      1.51 o 
   9   2  10      413.35      398.52      5.30 o 
  10   2  10      795.05      781.05      8.02 o 
  11   2  10      175.09      177.03      4.01 o 
  12   2  10        9.99        8.50      2.38 o 
  13   2  10      101.82      118.94      4.89 o 
  14   2  10       25.87       30.87      3.71 o 
  15   2  10        0.42       -3.16      3.16 o 
   1   3  10       57.41       34.92      1.44 o 
   2   3  10      736.84      685.44      6.41 o 
   3   3  10      688.61      660.96      5.75 o 
   4   3  10     1320.97     1374.59     10.12 o 
   5   3  10      136.58      119.40      2.94 o 
   6   3  10       29.83       24.08      1.72 o 
   7   3  10      326.02      288.02      3.74 o 
   8   3  10        7.16        7.33      1.65 o 
   9   3  10      781.92      710.19      7.46 o 
  10   3  10       44.82       39.63      2.40 o 
  11   3  10        9.17        9.59      2.08 o 
  12   3  10       23.57       20.36      2.53 o 
  13   3  10       26.19       24.06      3.29 o 
  14   3  10        0.00        2.36      3.32 o 
  15   3  10       48.92       40.20      4.29 o 
   0   4  10     1586.70     1571.89     17.37 o 
   1   4  10      449.63      445.73      4.73 o 
   2   4  10       87.81       80.61      2.11 o 
   3   4  10       49.64       48.07      1.82 o 
   4   4  10       56.91       63.29      2.26 o 
   5   4  10       17.66       23.78      2.44 o 
   6   4  10        7.02        6.70      1.43 o 
   7   4  10        0.59       -1.48      1.49 o 
   8   4  10      175.81      165.36      3.43 o 
   9   4  10        0.00       -0.26      1.72 o 
  10   4  10      143.05      141.27      3.72 o 
  11   4  10       16.61       13.03      2.27 o 
  12   4  10       47.93       48.41      3.40 o 
  13   4  10       30.14       32.30      4.91 o 
  14   4  10        0.10        0.36      3.09 o 
   1   5  10      462.15      461.09      4.86 o 
   2   5  10        0.07        0.21      1.08 o 
   3   5  10        0.27        3.89      1.33 o 
   4   5  10        0.33       -1.55      1.55 o 
   5   5  10       13.69       17.29      1.81 o 
   6   5  10       23.64       21.77      1.96 o 
   7   5  10       67.70       73.62      2.82 o 
   8   5  10      361.43      352.57      5.16 o 
   9   5  10      272.53      244.67      4.36 o 
  10   5  10       24.62       23.88      2.41 o 
  11   5  10      176.90      195.58      4.88 o 
  12   5  10        5.33        3.72      2.75 o 
  13   5  10       17.33       16.64      3.43 o 
  14   5  10       51.24       72.45      4.70 o 
   0   6  10     1399.60     1333.87     19.44 o 
   1   6  10      452.31      444.46      6.72 o 
   2   6  10     2272.53     2220.52     26.45 o 
   3   6  10     3338.39     3225.02     31.05 o 
   4   6  10      394.73      388.71      5.93 o 
   5   6  10       45.74       42.90      2.30 o 
   6   6  10        7.48        1.53      1.80 o 
   7   6  10        0.46       -1.01      1.88 o 
   8   6  10       29.77       23.14      2.35 o 
   9   6  10        7.33        4.36      2.25 o 
  10   6  10       73.27       58.64      3.10 o 
  11   6  10       48.73       53.12      3.22 o 
  12   6  10       20.14       18.44      3.26 o 
  13   6  10       26.33       36.71      4.77 o 
   1   7  10       42.19       40.87      3.50 o 
   2   7  10     1055.64     1072.58     15.48 o 
   3   7  10      683.36      672.42     10.99 o 
   4   7  10       84.93       77.03      4.39 o 
   5   7  10      534.72      542.00     10.00 o 
   6   7  10       15.35       19.89      3.47 o 
   7   7  10       19.95       17.88      3.24 o 
   8   7  10       55.13       54.00      4.02 o 
   9   7  10      339.05      360.25      9.04 o 
  10   7  10       80.47       80.81      4.96 o 
  11   7  10       20.21       21.49      4.50 o 
  12   7  10      154.34      180.09      7.77 o 
   0   8  10       12.59       11.05      4.25 o 
   1   8  10      116.80      109.12      4.97 o 
   2   8  10       57.08       70.68      4.31 o 
   3   8  10       14.13        9.33      3.10 o 
   4   8  10       65.31       57.41      4.24 o 
   5   8  10        0.70       -2.94      2.94 o 
   6   8  10       54.57       67.86      4.43 o 
   7   8  10       27.92       25.52      3.81 o 
   8   8  10        2.45        2.01      3.28 o 
   9   8  10       67.32       72.40      5.15 o 
  10   8  10        6.71       14.09      3.81 o 
   1   9  10       99.17      117.85      5.29 o 
   2   9  10      211.71      207.78     11.83 o 
   3   9  10       81.25       90.88      6.69 o 
   4   9  10       19.60       22.15      4.97 o 
   5   9  10       10.57        7.45      6.99 o 
   6   9  10      125.54      129.47      7.87 o 
   7   9  10        0.88        0.14      4.63 o 
   8   9  10       27.02       22.12      4.99 o 
   0  10  10        4.91        6.87     11.12 o 
   1  10  10      105.45      105.62     11.10 o 
   2  10  10      120.33      145.78     12.19 o 
   3  10  10       31.61       34.04      8.74 o 
   4  10  10      240.86      231.43     15.09 o 
   5  10  10       41.67       50.85      9.46 o 
   1   1  11       47.90       47.81      1.28 o 
   2   1  11       46.07      117.37      1.94 o 
   3   1  11       98.11       63.13      2.58 o 
   4   1  11      535.03      616.63      5.46 o 
   5   1  11        0.05       -0.32      1.03 o 
   6   1  11        0.97        1.85      1.26 o 
   7   1  11      236.91      219.81      3.16 o 
   8   1  11      199.25      174.65      2.88 o 
   9   1  11       54.20       59.09      2.10 o 
  10   1  11      262.55      272.34      4.21 o 
  11   1  11      659.11      657.71      7.40 o 
  12   1  11       18.21       15.55      2.46 o 
  13   1  11        0.34       -2.67      2.67 o 
  14   1  11        1.32        2.52      3.07 o 
  15   1  11       12.03       14.49      3.59 o 
   0   2  11        2.25        5.52      2.07 o 
   1   2  11      453.15      401.35      4.54 o 
   2   2  11      566.75      556.13      4.67 o 
   3   2  11     1538.34     1608.49     10.67 o 
   4   2  11       93.31       94.80      2.00 o 
   5   2  11      270.42      247.92      2.87 o 
   6   2  11       97.17       70.95      2.05 o 
   7   2  11      321.85      320.24      3.79 o 
   8   2  11      347.87      364.78      4.22 o 
   9   2  11       10.38        8.30      1.87 o 
  10   2  11      987.79      901.87      8.86 o 
  11   2  11        9.35        8.75      2.03 o 
  12   2  11        0.62       -0.45      2.64 o 
  13   2  11       34.99       34.04      3.52 o 
  14   2  11       66.75       82.67      5.04 o 
  15   2  11       30.07       34.72      3.98 o 
   1   3  11      339.78      314.24      3.85 o 
   2   3  11     3132.58     3219.87     21.85 o 
   3   3  11      453.42      545.10      5.12 o 
   4   3  11     1274.32     1222.51      9.32 o 
   5   3  11      103.94      129.61      2.88 o 
   6   3  11      873.23      794.34      7.08 o 
   7   3  11      221.76      206.12      3.28 o 
   8   3  11       75.09       86.06      2.32 o 
   9   3  11       13.31        5.28      2.29 o 
  10   3  11      118.24      119.00      3.44 o 
  11   3  11       32.57       43.63      2.99 o 
  12   3  11        7.68        9.75      2.73 o 
  13   3  11        6.53        8.96      3.05 o 
  14   3  11      180.96      224.94      9.39 o 
  15   3  11        0.57       -2.30      3.31 o 
   0   4  11      915.20      865.61     10.94 o 
   1   4  11       25.80       45.43      2.00 o 
   2   4  11     1774.96     1793.45     14.01 o 
   3   4  11       23.06       20.60      1.57 o 
   4   4  11      125.43       95.82      2.56 o 
   5   4  11      200.76      219.13      3.43 o 
   6   4  11        2.34        2.64      1.50 o 
   7   4  11      140.44      130.21      3.25 o 
   8   4  11      215.58      189.74      3.68 o 
   9   4  11      399.34      423.60      5.44 o 
  10   4  11      223.09      210.62      4.35 o 
  11   4  11        0.01       -2.15      2.15 o 
  12   4  11        0.74       -2.52      2.52 o 
  13   4  11       28.16       24.92      3.60 o 
  14   4  11       13.15        6.96      3.38 o 
   1   5  11      238.37      242.13      3.35 o 
   2   5  11       80.27       91.68      2.37 o 
   3   5  11     1885.77     1860.65     16.37 o 
   4   5  11      118.80       98.01      2.82 o 
   5   5  11        1.27       -1.46      1.53 o 
   6   5  11       33.68       49.88      2.42 o 
   7   5  11        0.11       -1.36      1.83 o 
   8   5  11      816.72      762.68      8.01 o 
   9   5  11        4.32        4.59      2.02 o 
  10   5  11      200.09      215.79      4.55 o 
  11   5  11       33.96       40.22      2.94 o 
  12   5  11        9.41        9.65      2.92 o 
  13   5  11      124.38      143.00      5.57 o 
  14   5  11        0.04       -0.48      4.04 o 
   0   6  11      387.39      395.33      8.91 o 
   1   6  11      104.69       99.44      4.59 o 
   2   6  11      136.78      132.67      4.23 o 
   3   6  11       65.88       69.81      5.53 o 
   4   6  11     1234.88     1199.42     12.49 o 
   5   6  11        9.55       11.65      2.33 o 
   6   6  11       25.35       26.83      2.46 o 
   7   6  11       18.28       14.40      2.11 o 
   8   6  11       27.35       24.06      2.40 o 
   9   6  11      394.90      360.52      5.52 o 
  10   6  11      295.82      272.11      5.36 o 
  11   6  11      131.47      145.52      5.81 o 
  12   6  11        0.38       -3.14      3.32 o 
  13   6  11        0.19       -3.80      3.80 o 
   1   7  11        5.55       11.48      2.72 o 
   2   7  11       45.35       57.20      4.99 o 
   3   7  11      342.13      317.32      6.82 o 
   4   7  11     1789.07     1773.71     19.71 o 
   5   7  11      140.28      144.66      5.21 o 
   6   7  11      139.61      137.69      5.13 o 
   7   7  11        1.09       -2.24      2.58 o 
   8   7  11       24.48       17.44      3.45 o 
   9   7  11        0.01        4.97      3.77 o 
  10   7  11       35.91       51.28      5.70 o 
  11   7  11       40.10       36.22      5.65 o 
   0   8  11      146.48      131.95      7.76 o 
   1   8  11       17.03       18.22      3.26 o 
   2   8  11       20.69       18.13      3.32 o 
   3   8  11       88.23       98.48      5.07 o 
   4   8  11      194.10      176.84      7.68 o 
   5   8  11        0.71       -1.65      3.85 o 
   6   8  11      124.29      101.23      5.38 o 
   7   8  11       44.51       45.31      4.09 o 
   8   8  11        0.56       -0.27      3.25 o 
   9   8  11       19.21       18.33      4.40 o 
  10   8  11        6.56       12.18      4.25 o 
   1   9  11        1.10        3.80      3.18 o 
   2   9  11       10.46       15.04      4.55 o 
   3   9  11       24.08       26.82      4.26 o 
   4   9  11       42.65       51.34      4.30 o 
   5   9  11       14.17       21.31      3.91 o 
   6   9  11       97.71      101.85      7.05 o 
   7   9  11       60.17       61.23      6.29 o 
   8   9  11      141.05      158.20      7.92 o 
   0  10  11       78.62      117.03     16.18 o 
   1  10  11        3.25        5.01      8.47 o 
   2  10  11       60.33       53.06     10.06 o 
   3  10  11        0.88       -2.79     10.33 o 
   4  10  11      105.52      124.13     12.42 o 
   5  10  11       18.18       20.43      8.85 o 
   0   0  12      336.55      309.54      6.73 o 
   1   0  12     1199.04     1174.71     10.74 o 
   2   0  12     4970.38     5326.40     50.35 o 
   3   0  12      497.58      449.49      7.23 o 
   4   0  12      328.69      304.02      6.32 o 
   5   0  12       72.81       82.30      3.21 o 
   6   0  12      189.66      174.38      4.39 o 
   7   0  12      584.53      521.66      7.59 o 
   8   0  12        3.16       -0.87      2.06 o 
   9   0  12        0.10        3.40      1.86 o 
  10   0  12     1205.19     1158.68     19.74 o 
  11   0  12      981.99      926.81     25.98 o 
  12   0  12      551.18      527.46     10.83 o 
  13   0  12        0.71        1.15      3.94 o 
  14   0  12      128.14      116.74      7.20 o 
  15   0  12       66.78       69.11      6.70 o 
   1   1  12      420.56      466.66      3.85 o 
   2   1  12      312.76      258.37      2.57 o 
   3   1  12      638.13      583.69      5.32 o 
   4   1  12       10.61       40.47      1.58 o 
   5   1  12       21.42       19.49      1.42 o 
   6   1  12       90.74       94.80      2.40 o 
   7   1  12        2.81        4.84      1.06 o 
   8   1  12      357.65      363.81      4.20 o 
   9   1  12      300.56      248.24      3.60 o 
  10   1  12      461.05      479.64      6.74 o 
  11   1  12        0.10        6.72      2.36 o 
  12   1  12        0.95        0.57      2.26 o 
  13   1  12        8.50        8.33      2.77 o 
  14   1  12        0.33       -2.90      2.90 o 
  15   1  12        0.85       -3.26      3.26 o 
   0   2  12     2556.89     2631.07     24.22 o 
   1   2  12       84.24       78.47      1.79 o 
   2   2  12     1166.09     1124.13      7.99 o 
   3   2  12      915.77      964.39      7.17 o 
   4   2  12      275.56      263.97      2.99 o 
   5   2  12      923.04      922.53      6.47 o 
   6   2  12        2.37        1.87      0.97 o 
   7   2  12      250.35      237.44      3.31 o 
   8   2  12     2191.95     2133.34     14.37 o 
   9   2  12      127.57      127.39      3.12 o 
  10   2  12      258.75      257.04      5.11 o 
  11   2  12      111.36      114.34      3.89 o 
  12   2  12       67.57       65.08      3.52 o 
  13   2  12      121.59      116.19      4.59 o 
  14   2  12        3.91        8.95      3.23 o 
  15   2  12       16.45       32.71      3.95 o 
   1   3  12       26.98       18.36      1.52 o 
   2   3  12      288.29      282.76      3.64 o 
   3   3  12      207.42      190.51      3.12 o 
   4   3  12      605.81      541.91      5.34 o 
   5   3  12     1859.73     1763.48     12.79 o 
   6   3  12      477.99      449.76      5.07 o 
   7   3  12        4.11        5.86      1.45 o 
   8   3  12       60.76       80.99      2.34 o 
   9   3  12        8.52        1.99      1.83 o 
  10   3  12       71.01       65.81      3.04 o 
  11   3  12       30.51       33.57      2.80 o 
  12   3  12       22.08       17.35      2.89 o 
  13   3  12       60.23       53.38      4.00 o 
  14   3  12       25.69       37.58      4.02 o 
   0   4  12       88.44      109.01      3.45 o 
   1   4  12     1339.64     1274.83     10.64 o 
   2   4  12      560.42      509.11      6.41 o 
   3   4  12     1034.93     1069.20      8.99 o 
   4   4  12      153.17      145.67      3.39 o 
   5   4  12      288.40      289.03      4.00 o 
   6   4  12     1236.79     1133.61      9.39 o 
   7   4  12       90.22       78.58      2.61 o 
   8   4  12      941.63      888.41      8.22 o 
   9   4  12       47.33       54.79      2.51 o 
  10   4  12      145.57      137.06      4.06 o 
  11   4  12        0.78        0.67      2.31 o 
  12   4  12       82.22      101.37      4.23 o 
  13   4  12        3.47        4.50      3.14 o 
  14   4  12       75.15       93.25      5.07 o 
   1   5  12       35.82       23.61      1.49 o 
   2   5  12      259.64      265.72      4.88 o 
   3   5  12      295.69      347.12      4.63 o 
   4   5  12     1323.23     1322.18     11.42 o 
   5   5  12        9.11        4.88      1.62 o 
   6   5  12      122.07      107.74      3.22 o 
   7   5  12       22.56       36.17      2.70 o 
   8   5  12       42.33       48.11      2.65 o 
   9   5  12      440.99      431.28      5.69 o 
  10   5  12       34.09       35.43      2.81 o 
  11   5  12       30.59       36.12      3.02 o 
  12   5  12       32.45       28.97      3.33 o 
  13   5  12       21.73       27.17      3.82 o 
   0   6  12       19.56       16.39      4.92 o 
   1   6  12       62.40       74.73      3.36 o 
   2   6  12       18.64       22.55      2.71 o 
   3   6  12      409.91      360.45      6.48 o 
   4   6  12      839.76      724.73      9.53 o 
   5   6  12      131.14       96.07      3.68 o 
   6   6  12      260.61      242.52      5.05 o 
   7   6  12        9.40       10.68      2.48 o 
   8   6  12        2.21        0.43      2.72 o 
   9   6  12        0.63        5.14      2.39 o 
  10   6  12      111.90      102.16      4.52 o 
  11   6  12       13.52       18.82      3.71 o 
  12   6  12        3.20        4.70      3.57 o 
   1   7  12      282.00      287.37      5.87 o 
   2   7  12      300.41      283.02      8.38 o 
   3   7  12       87.54       89.58      4.37 o 
   4   7  12       10.55       10.03      2.89 o 
   5   7  12       41.89       37.34      3.87 o 
   6   7  12       17.89       18.77      3.01 o 
   7   7  12        8.35        6.59      2.82 o 
   8   7  12       44.24       44.31      3.70 o 
   9   7  12      255.25      238.79      8.12 o 
  10   7  12      114.64      168.57      7.23 o 
  11   7  12        9.22       10.52      4.24 o 
   0   8  12       69.67       82.91     12.10 o 
   1   8  12     1009.93     1022.28     15.12 o 
   2   8  12      545.85      548.81     10.23 o 
   3   8  12      228.47      208.28      6.66 o 
   4   8  12      436.77      401.90      8.90 o 
   5   8  12       70.83       78.89      4.74 o 
   6   8  12       20.31       13.40      3.65 o 
   7   8  12        0.09        0.91      3.16 o 
   8   8  12        2.07        1.04      3.43 o 
   9   8  12        4.59        5.49      3.95 o 
  10   8  12       33.56       30.36      6.34 o 
   1   9  12        0.02       -1.07      3.16 o 
   2   9  12       21.30       14.64      3.66 o 
   3   9  12      136.54      112.00      5.71 o 
   4   9  12        1.67       -4.96      5.89 o 
   5   9  12       28.59       28.58      4.58 o 
   6   9  12       41.68       38.99      6.01 o 
   7   9  12       91.53      104.36      8.81 o 
   0  10  12        0.01       -1.87     11.22 o 
   1  10  12      133.08      122.61     16.86 o 
   2  10  12       12.90       10.62      8.15 o 
   3  10  12       13.38        5.25      8.04 o 
   4  10  12        4.50        1.01      8.12 o 
   1   1  13      419.35      464.27      3.81 o 
   2   1  13      211.10      261.98      2.66 o 
   3   1  13      811.58      915.37      7.38 o 
   4   1  13        1.07        0.31      1.14 o 
   5   1  13      245.06      214.48      3.29 o 
   6   1  13       32.92       51.90      1.99 o 
   7   1  13      666.05      594.41      6.04 o 
   8   1  13     1809.98     1729.88     12.08 o 
   9   1  13       73.74       72.76      2.49 o 
  10   1  13      822.45      832.10      9.39 o 
  11   1  13      310.29      307.21      6.44 o 
  12   1  13       22.95       19.64      2.76 o 
  13   1  13        7.42       -0.05      2.96 o 
  14   1  13       24.21       18.55      4.21 o 
  15   1  13        1.21       -1.63      3.24 o 
   0   2  13      848.16     1056.02     11.39 o 
   1   2  13      154.26      162.03      3.59 o 
   2   2  13       64.55       56.69      1.68 o 
   3   2  13      139.55      154.59      2.50 o 
   4   2  13      374.99      425.63      3.90 o 
   5   2  13        8.65        8.85      0.92 o 
   6   2  13      143.71      134.42      2.32 o 
   7   2  13      223.92      241.60      3.41 o 
   8   2  13      881.32      924.74      7.68 o 
   9   2  13      355.33      296.25      4.85 o 
  10   2  13       78.77       87.13      3.39 o 
  11   2  13       69.59       63.28      3.26 o 
  12   2  13       16.68       29.55      3.10 o 
  13   2  13        0.18        4.28      2.82 o 
  14   2  13      227.22      252.58      6.96 o 
  15   2  13        8.58        7.89      3.51 o 
   1   3  13      136.91      144.32      2.69 o 
   2   3  13      439.46      450.71      4.87 o 
   3   3  13      663.27      654.31      7.39 o 
   4   3  13      909.74      849.97      7.35 o 
   5   3  13      341.35      326.48      5.20 o 
   6   3  13      960.82      927.47      7.63 o 
   7   3  13      376.43      389.64      4.67 o 
   8   3  13      629.19      545.00      5.62 o 
   9   3  13        0.16       -0.13      2.07 o 
  10   3  13       81.01       79.54      3.32 o 
  11   3  13       14.88       18.51      2.65 o 
  12   3  13        6.29        4.38      2.72 o 
  13   3  13        4.67        5.54      3.27 o 
  14   3  13       85.29      103.41      5.15 o 
   0   4  13     1520.85     1572.71     18.03 o 
   1   4  13      130.15      126.21      2.82 o 
   2   4  13       94.28       86.59      2.41 o 
   3   4  13      418.44      387.38      4.67 o 
   4   4  13        7.87        7.47      1.55 o 
   5   4  13      114.95      117.93      2.89 o 
   6   4  13       26.20       22.80      2.11 o 
   7   4  13      385.11      370.30      4.96 o 
   8   4  13       55.51       56.38      2.66 o 
   9   4  13       38.42       35.83      2.57 o 
  10   4  13       24.41       24.33      2.61 o 
  11   4  13       84.53       90.84      3.71 o 
  12   4  13       29.67       29.45      3.53 o 
  13   4  13       63.36       82.14      4.63 o 
  14   4  13       17.03       13.73      3.75 o 
   1   5  13      506.75      480.92      5.43 o 
   2   5  13      181.01      174.65      3.28 o 
   3   5  13      302.69      315.63      4.45 o 
   4   5  13      266.27      275.30      4.27 o 
   5   5  13      171.60      182.70      3.66 o 
   6   5  13       59.41       64.08      2.60 o 
   7   5  13      252.48      261.78      4.81 o 
   8   5  13      137.74      142.82      3.58 o 
   9   5  13       38.70       40.84      2.70 o 
  10   5  13        1.23        1.86      2.34 o 
  11   5  13      180.92      167.66      4.78 o 
  12   5  13        1.07       -2.72      2.72 o 
  13   5  13        0.49       -2.49      3.15 o 
   0   6  13       84.34       80.61      9.20 o 
   1   6  13       16.35       10.10      2.39 o 
   2   6  13        5.29        8.24      2.59 o 
   3   6  13      192.48      190.55      5.13 o 
   4   6  13       59.47       94.79      4.33 o 
   5   6  13        8.35        9.33      2.71 o 
   6   6  13      101.88       99.45      4.93 o 
   7   6  13      297.01      292.52      5.71 o 
   8   6  13       36.09       29.40      2.89 o 
   9   6  13      190.28      189.79      5.78 o 
  10   6  13        3.99        2.26      2.88 o 
  11   6  13      147.74      156.05      6.13 o 
  12   6  13       88.61      108.35      8.50 o 
   1   7  13      124.75      142.15      4.60 o 
   2   7  13       33.65       26.08      3.40 o 
   3   7  13      196.27      162.62      5.36 o 
   4   7  13       10.29        8.48      3.27 o 
   5   7  13       20.11       20.51      3.29 o 
   6   7  13        7.04        4.93      2.75 o 
   7   7  13        0.29       -2.66      2.66 o 
   8   7  13       78.43       80.59      4.23 o 
   9   7  13      183.06      168.75      8.21 o 
  10   7  13      112.31      130.05      5.78 o 
  11   7  13        8.67        4.47      5.21 o 
   0   8  13       90.18       94.19      7.09 o 
   1   8  13      160.89      168.54      6.44 o 
   2   8  13       30.41       26.20      4.29 o 
   3   8  13       86.72       74.85      5.67 o 
   4   8  13        5.23        9.42      3.51 o 
   5   8  13       27.62       12.70      3.62 o 
   6   8  13       62.13       65.98      4.57 o 
   7   8  13        5.63        7.48      3.54 o 
   8   8  13       45.10       43.66      4.37 o 
   9   8  13       93.03      101.66      6.04 o 
   1   9  13        4.91        6.92      3.41 o 
   2   9  13        0.18       -3.35      3.35 o 
   3   9  13       55.12       59.48      5.21 o 
   4   9  13        0.16       -0.38      3.45 o 
   5   9  13        5.35        4.70      3.60 o 
   6   9  13       70.81       60.46      5.11 o 
   7   9  13        2.19       10.90      3.86 o 
   0  10  13      149.42      143.56     17.96 o 
   1  10  13       11.07        9.80     13.02 o 
   2  10  13       26.41       41.67      9.29 o 
   3  10  13       28.53       32.15      9.24 o 
   0   0  14       40.98       29.32      4.58 o 
   1   0  14     3511.75     3493.67     28.35 o 
   2   0  14       14.34       14.48      2.41 o 
   3   0  14     2182.07     1993.58     19.49 o 
   4   0  14       73.41       37.94      2.48 o 
   5   0  14      947.39      941.52     11.20 o 
   6   0  14      128.47      156.17      4.37 o 
   7   0  14      102.79       89.68      3.79 o 
   8   0  14      307.26      288.95      5.99 o 
   9   0  14     3561.18     3384.92     33.39 o 
  10   0  14      524.19      503.29     10.02 o 
  11   0  14     1967.76     1892.46     23.84 o 
  12   0  14      309.32      280.78      8.50 o 
  13   0  14       10.25        8.10      4.61 o 
  14   0  14       42.49       44.46      5.76 o 
  15   0  14       17.17       25.60      5.70 o 
   1   1  14      240.62      233.15      2.63 o 
   2   1  14      740.05      869.66      6.23 o 
   3   1  14     2611.15     2654.44     17.65 o 
   4   1  14       30.46       36.03      1.73 o 
   5   1  14     2640.22     2581.04     17.52 o 
   6   1  14      181.56      190.46      3.41 o 
   7   1  14      149.93      123.18      4.43 o 
   8   1  14       20.57       25.14      1.93 o 
   9   1  14        8.12        4.77      1.82 o 
  10   1  14      591.17      662.42      8.32 o 
  11   1  14        1.41       -2.47      2.48 o 
  12   1  14       30.91       32.35      3.21 o 
  13   1  14        0.00       -2.67      2.67 o 
  14   1  14        1.76       -1.22      3.01 o 
   0   2  14      935.44     1058.48     11.61 o 
   1   2  14     3125.99     3203.34     19.70 o 
   2   2  14      520.12      522.06      4.49 o 
   3   2  14      661.09      663.97      5.30 o 
   4   2  14      154.53      154.08      3.30 o 
   5   2  14      430.55      412.90      4.15 o 
   6   2  14        6.89        7.48      1.59 o 
   7   2  14     1551.61     1343.04     10.72 o 
   8   2  14      148.12      151.89      3.47 o 
   9   2  14      193.56      163.41      3.88 o 
  10   2  14      213.14      205.12      4.27 o 
  11   2  14        0.25        1.96      2.32 o 
  12   2  14      165.39      185.71      4.98 o 
  13   2  14       63.38       72.14      4.13 o 
  14   2  14        4.17        6.05      3.38 o 
   1   3  14      512.38      496.96      5.24 o 
   2   3  14       34.22       17.13      1.56 o 
   3   3  14       17.81       16.46      1.53 o 
   4   3  14       16.04       23.63      1.70 o 
   5   3  14      115.18      120.10      3.61 o 
   6   3  14      747.86      711.49      6.69 o 
   7   3  14      127.06      116.89      2.72 o 
   8   3  14       67.72       49.68      2.44 o 
   9   3  14        0.83       -1.94      1.94 o 
  10   3  14      369.34      366.31      6.29 o 
  11   3  14       13.11       12.32      2.64 o 
  12   3  14       70.05       69.69      4.02 o 
  13   3  14       41.40       39.81      3.91 o 
  14   3  14       55.53       66.08      4.57 o 
   0   4  14      521.08      482.41      7.75 o 
   1   4  14      328.13      311.77      7.38 o 
   2   4  14      265.98      281.43      3.93 o 
   3   4  14      141.71      151.71      3.11 o 
   4   4  14       47.64       52.26      2.87 o 
   5   4  14      161.62      181.09      3.43 o 
   6   4  14       27.73       38.73      2.23 o 
   7   4  14       73.14       63.93      2.45 o 
   8   4  14       40.74       45.74      2.85 o 
   9   4  14       20.57       16.90      2.32 o 
  10   4  14       17.67       21.91      2.64 o 
  11   4  14       42.72       46.69      3.15 o 
  12   4  14       33.72       44.72      3.65 o 
  13   4  14      194.82      227.87      6.72 o 
   1   5  14      453.04      466.63      5.47 o 
   2   5  14      624.78      604.19      6.54 o 
   3   5  14       99.79      109.91      3.45 o 
   4   5  14        7.49       12.50      1.77 o 
   5   5  14       76.99       79.00      3.22 o 
   6   5  14      152.20      162.29      3.75 o 
   7   5  14      617.40      631.92      7.14 o 
   8   5  14       45.14       39.79      2.67 o 
   9   5  14       19.00       19.47      2.43 o 
  10   5  14        1.74        3.41      2.61 o 
  11   5  14      191.39      221.51      5.97 o 
  12   5  14       38.45       50.44      3.77 o 
  13   5  14        0.01        5.12      3.45 o 
   0   6  14      479.16      437.27     10.32 o 
   1   6  14      106.71      111.02      4.75 o 
   2   6  14     1043.73     1109.56     14.61 o 
   3   6  14      440.99      459.79      8.07 o 
   4   6  14       35.29       36.90      4.65 o 
   5   6  14      584.14      529.87      8.15 o 
   6   6  14       82.39       75.72      3.95 o 
   7   6  14       20.94       31.74      4.63 o 
   8   6  14        1.25        0.91      2.87 o 
   9   6  14      370.56      341.71      7.27 o 
  10   6  14       61.19       62.44      4.79 o 
  11   6  14       43.20       36.88      6.39 o 
  12   6  14        1.72       -0.42      4.84 o 
   1   7  14       37.36       49.73      3.43 o 
   2   7  14        2.63        4.12      2.64 o 
   3   7  14       37.08       45.40      4.37 o 
   4   7  14      191.37      151.34      5.45 o 
   5   7  14      341.00      341.57      9.11 o 
   6   7  14      142.45      156.27      5.26 o 
   7   7  14       60.22       51.88      3.86 o 
   8   7  14        4.06        0.90      2.84 o 
   9   7  14       35.62       34.24      3.98 o 
  10   7  14       41.47       49.12      4.47 o 
   0   8  14      142.91      206.05      9.45 o 
   1   8  14       66.81       65.05      4.56 o 
   2   8  14        5.12        3.43      3.37 o 
   3   8  14      113.40      102.99      5.13 o 
   4   8  14       93.69       94.00      4.83 o 
   5   8  14      170.01      155.30      5.79 o 
   6   8  14       93.14       85.70      4.89 o 
   7   8  14       14.38       27.01      4.01 o 
   8   8  14       66.00       84.48      5.13 o 
   9   8  14        2.11        4.07      4.26 o 
   1   9  14       52.31       57.97      4.51 o 
   2   9  14        0.17       -0.08      3.41 o 
   3   9  14       25.10       21.49      4.05 o 
   4   9  14       44.36       34.54      4.28 o 
   5   9  14      221.11      217.38      7.41 o 
   6   9  14       56.62       61.12      4.73 o 
   0  10  14        8.82       11.61     12.02 o 
   1  10  14        6.32       16.22      8.13 o 
   1   1  15      336.70      305.12      3.08 o 
   2   1  15        7.85        6.17      1.05 o 
   3   1  15       12.30       16.27      1.78 o 
   4   1  15      328.51      361.13      5.07 o 
   5   1  15      762.25      717.88      6.74 o 
   6   1  15     1137.26     1129.95      9.35 o 
   7   1  15      213.84      218.48      3.67 o 
   8   1  15      293.99      289.20      4.46 o 
   9   1  15      569.24      527.21      6.11 o 
  10   1  15      607.51      602.72      8.01 o 
  11   1  15      192.11      200.82      4.97 o 
  12   1  15       20.28       18.17      2.85 o 
  13   1  15       19.81       16.64      3.25 o 
  14   1  15       12.96       17.16      3.59 o 
   0   2  15       46.12       47.71      2.49 o 
   1   2  15      871.55      871.33      6.88 o 
   2   2  15       36.56       27.08      1.33 o 
   3   2  15       26.90       38.66      1.43 o 
   4   2  15      156.31      156.05      2.35 o 
   5   2  15        0.04       -1.19      1.36 o 
   6   2  15       59.16       64.26      2.41 o 
   7   2  15       49.00       49.29      2.35 o 
   8   2  15        1.50        6.24      1.93 o 
   9   2  15       24.82       20.10      2.49 o 
  10   2  15      598.58      572.49      7.08 o 
  11   2  15       44.63       44.57      3.86 o 
  12   2  15      103.91       98.05      4.00 o 
  13   2  15      259.65      268.22      7.71 o 
  14   2  15       78.72       98.53      5.16 o 
   1   3  15      202.10      226.00      4.08 o 
   2   3  15      508.77      531.69      5.79 o 
   3   3  15       17.12       14.30      1.56 o 
   4   3  15      397.63      415.09      4.91 o 
   5   3  15      165.30      166.75      3.40 o 
   6   3  15        4.12        0.68      1.37 o 
   7   3  15      302.68      355.18      4.74 o 
   8   3  15        6.59       -1.84      1.84 o 
   9   3  15      204.65      187.35      4.18 o 
  10   3  15        5.39        7.88      2.43 o 
  11   3  15      161.17      177.55      4.86 o 
  12   3  15       11.22        9.64      2.68 o 
  13   3  15       13.54        7.43      3.41 o 
  14   3  15        5.44        7.22      3.87 o 
   0   4  15      237.77      237.56      6.39 o 
   1   4  15      211.56      189.59      3.34 o 
   2   4  15      271.56      216.94      3.60 o 
   3   4  15      160.51      169.97      3.35 o 
   4   4  15     1057.34     1080.55      9.55 o 
   5   4  15       51.30       31.40      2.07 o 
   6   4  15      757.81      798.45      7.74 o 
   7   4  15     1153.98     1084.46      9.65 o 
   8   4  15      154.87      131.21      3.38 o 
   9   4  15       35.08       37.66      2.81 o 
  10   4  15        0.75        0.07      2.31 o 
  11   4  15        8.50        8.25      2.88 o 
  12   4  15      369.50      419.27      7.89 o 
  13   4  15        0.23        3.15      3.51 o 
   1   5  15      732.65      681.45      7.18 o 
   2   5  15      182.61      180.93      5.52 o 
   3   5  15       25.17       34.22      2.01 o 
   4   5  15       15.42       20.55      1.88 o 
   5   5  15      283.70      274.67      4.63 o 
   6   5  15      136.77      152.95      3.72 o 
   7   5  15      119.77      118.04      3.70 o 
   8   5  15      646.22      643.52      8.67 o 
   9   5  15       10.62        7.93      2.32 o 
  10   5  15       33.90       40.41      3.11 o 
  11   5  15       90.90      103.52      4.07 o 
  12   5  15       59.00       83.15      4.36 o 
   0   6  15      416.72      425.20     12.19 o 
   1   6  15       67.90       70.50      4.59 o 
   2   6  15      367.92      343.86      6.65 o 
   3   6  15      112.96      103.14      4.27 o 
   4   6  15      208.03      179.56      4.92 o 
   5   6  15       44.41       38.53      3.15 o 
   6   6  15       13.24        8.51      2.80 o 
   7   6  15      107.25      107.77      4.53 o 
   8   6  15        2.57       -0.30      3.31 o 
   9   6  15       14.96       18.32      3.40 o 
  10   6  15        1.33        4.28      3.51 o 
  11   6  15       44.32       53.93      4.61 o 
   1   7  15       31.75       24.05      3.09 o 
   2   7  15        3.96        4.03      2.71 o 
   3   7  15       51.27       53.45      3.52 o 
   4   7  15      136.57      151.96      5.59 o 
   5   7  15      218.46      216.08      7.44 o 
   6   7  15       10.29        6.81      2.99 o 
   7   7  15       16.08       21.00      3.39 o 
   8   7  15       81.80       70.55      4.29 o 
   9   7  15       27.94       38.19      4.23 o 
  10   7  15        0.09       -3.41      3.41 o 
   0   8  15      302.44      345.50     19.70 o 
   1   8  15        2.71       -0.30      3.01 o 
   2   8  15       17.31       14.83      4.91 o 
   3   8  15       57.21       40.07      3.82 o 
   4   8  15      139.82      126.25      5.48 o 
   5   8  15       29.82       23.25      3.55 o 
   6   8  15      162.38      153.19      5.53 o 
   7   8  15        0.11        3.50      3.26 o 
   8   8  15        2.01        4.99      3.74 o 
   1   9  15        1.65        0.22      5.40 o 
   2   9  15       92.06      114.48      5.86 o 
   3   9  15        0.20        0.24      3.74 o 
   4   9  15       22.06       32.38      5.34 o 
   5   9  15        0.86        1.36      3.88 o 
   0   0  16     2371.69     2188.23     26.81 o 
   1   0  16      975.40      925.04      9.82 o 
   2   0  16     1065.91     1097.46     13.43 o 
   3   0  16     1396.96     1245.27     13.75 o 
   4   0  16     3147.05     3146.19     29.54 o 
   5   0  16      417.15      394.57      7.00 o 
   6   0  16      419.64      328.42      8.19 o 
   7   0  16      556.35      547.45      8.56 o 
   8   0  16      277.00      234.42      7.85 o 
   9   0  16       81.11       78.20      4.07 o 
  10   0  16      167.31      181.79      6.93 o 
  11   0  16       28.83       44.12      4.72 o 
  12   0  16      190.38      177.25      7.09 o 
  13   0  16       11.20        3.89      3.83 o 
  14   0  16       43.37       45.88      5.99 o 
   1   1  16      487.37      425.98      3.87 o 
   2   1  16      309.08      331.93      3.59 o 
   3   1  16     1056.76     1036.02      8.52 o 
   4   1  16      281.11      240.58      3.58 o 
   5   1  16        0.14       -0.69      1.44 o 
   6   1  16       38.81       34.44      1.99 o 
   7   1  16       14.85       12.79      2.68 o 
   8   1  16      518.97      510.14      6.15 o 
   9   1  16      144.07      139.96      3.54 o 
  10   1  16       35.22       36.38      3.01 o 
  11   1  16      360.41      370.17      6.46 o 
  12   1  16      454.17      507.94      7.79 o 
  13   1  16       36.58       31.88      3.57 o 
  14   1  16       10.88        3.95      3.45 o 
   0   2  16      524.96      531.30      7.41 o 
   1   2  16      820.81      835.25      6.75 o 
   2   2  16     1341.28     1356.48      9.23 o 
   3   2  16      283.78      305.71      3.27 o 
   4   2  16       59.00       70.80      2.25 o 
   5   2  16       59.85       73.52      2.45 o 
   6   2  16       68.42       76.83      3.47 o 
   7   2  16      246.59      249.74      4.25 o 
   8   2  16      565.69      544.69      7.68 o 
   9   2  16        0.78       -1.99      1.99 o 
  10   2  16       95.15       97.86      3.87 o 
  11   2  16       11.33       10.97      2.65 o 
  12   2  16      565.64      588.87      9.41 o 
  13   2  16        9.34        5.30      3.10 o 
  14   2  16       23.98       27.83      3.98 o 
   1   3  16       66.44       42.60      1.84 o 
   2   3  16      597.17      550.65      5.55 o 
   3   3  16      151.51      145.32      3.06 o 
   4   3  16       71.85       77.76      2.45 o 
   5   3  16      148.42      133.34      3.25 o 
   6   3  16      225.53      272.46      4.20 o 
   7   3  16     2216.29     2057.88     15.31 o 
   8   3  16      161.71      152.20      3.78 o 
   9   3  16      120.88      129.59      3.75 o 
  10   3  16        5.82        7.81      2.32 o 
  11   3  16        2.89        4.46      2.66 o 
  12   3  16       89.35       99.88      4.12 o 
  13   3  16       20.47       26.25      3.94 o 
   0   4  16       30.18       51.66      2.88 o 
   1   4  16      503.40      474.10      5.45 o 
   2   4  16       11.05        9.72      1.66 o 
   3   4  16      100.21       94.29      3.15 o 
   4   4  16        1.92       -1.05      1.98 o 
   5   4  16       38.25       59.30      2.61 o 
   6   4  16     2266.88     2149.54     15.92 o 
   7   4  16       92.88       82.65      2.98 o 
   8   4  16      309.72      251.52      4.25 o 
   9   4  16       22.93       15.38      2.34 o 
  10   4  16       35.70       39.65      3.05 o 
  11   4  16        1.02       -1.03      2.50 o 
  12   4  16       41.50       44.40      3.89 o 
  13   4  16        0.14       -2.64      3.33 o 
   1   5  16       74.82       87.58      2.88 o 
   2   5  16      338.98      341.49      5.42 o 
   3   5  16       60.31       72.19      2.61 o 
   4   5  16       82.14       97.37      4.19 o 
   5   5  16       21.17       20.02      2.33 o 
   6   5  16      352.58      311.27      5.02 o 
   7   5  16       98.91       90.54      3.20 o 
   8   5  16        0.11       -2.08      2.08 o 
   9   5  16        1.85        0.60      2.29 o 
  10   5  16       42.86       58.43      3.40 o 
  11   5  16      154.62      150.94      4.73 o 
  12   5  16       21.34       24.57      4.43 o 
   0   6  16       90.55       93.54      8.20 o 
   1   6  16      117.58      113.83      4.39 o 
   2   6  16       21.45       15.21      2.88 o 
   3   6  16       80.78       65.62      3.40 o 
   4   6  16        8.33        7.37      2.57 o 
   5   6  16        4.49        0.91      2.46 o 
   6   6  16       47.17       63.29      3.61 o 
   7   6  16        4.25       -0.39      2.82 o 
   8   6  16        6.09        0.66      2.95 o 
   9   6  16       14.56       18.41      3.48 o 
  10   6  16       62.47       64.02      4.81 o 
  11   6  16       19.52       25.12      4.22 o 
   1   7  16        3.34       -1.04      2.60 o 
   2   7  16       37.22       38.39      3.49 o 
   3   7  16       48.24       36.48      4.09 o 
   4   7  16      363.75      356.32      6.81 o 
   5   7  16        5.42       -0.15      2.99 o 
   6   7  16       16.39       12.50      3.22 o 
   7   7  16       15.61        9.50      3.21 o 
   8   7  16       36.75       28.33      4.21 o 
   9   7  16        0.33       -2.76      3.78 o 
   0   8  16       34.94       55.49      5.46 o 
   1   8  16       17.02       11.87      3.47 o 
   2   8  16       70.01       73.46      4.60 o 
   3   8  16       27.42       25.02      3.72 o 
   4   8  16        6.79        2.14      3.31 o 
   5   8  16      101.18       90.20      4.66 o 
   6   8  16      169.18      200.83      6.22 o 
   7   8  16        4.55        2.81      3.34 o 
   8   8  16       56.61       56.03     11.04 o 
   1   9  16      322.84      323.52      8.67 o 
   2   9  16      147.23      131.76      6.37 o 
   3   9  16       20.00       31.19      4.43 o 
   4   9  16        3.28        2.60      3.79 o 
   5   9  16        0.26       11.37      6.74 o 
   1   1  17      589.06      574.60      5.32 o 
   2   1  17       41.73       27.15      1.64 o 
   3   1  17       41.66       32.98      1.85 o 
   4   1  17        7.47       11.08      1.62 o 
   5   1  17      841.35      731.09      6.82 o 
   6   1  17        4.41        4.59      1.78 o 
   7   1  17       12.31       12.99      1.98 o 
   8   1  17      140.76      124.12      3.34 o 
   9   1  17       85.95       96.52      3.17 o 
  10   1  17      385.84      420.40      6.76 o 
  11   1  17      153.24      175.19      4.59 o 
  12   1  17       16.39       28.08      3.26 o 
  13   1  17        1.52        4.29      3.25 o 
   0   2  17     2178.61     2111.63     20.90 o 
   1   2  17       15.91       14.84      1.51 o 
   2   2  17     1005.10      958.50      7.51 o 
   3   2  17       18.59       24.88      1.52 o 
   4   2  17       27.86       18.13      1.80 o 
   5   2  17       59.43       59.97      2.36 o 
   6   2  17       35.34       47.90      2.45 o 
   7   2  17      666.75      684.67      7.15 o 
   8   2  17      213.36      222.46      4.19 o 
   9   2  17        1.18       -1.24      2.07 o 
  10   2  17      100.80       97.45      3.41 o 
  11   2  17      114.87      138.26      4.54 o 
  12   2  17        6.34        6.40      2.80 o 
  13   2  17       50.68       37.02      3.74 o 
   1   3  17      896.91      897.27      7.75 o 
   2   3  17        4.06        1.95      1.87 o 
   3   3  17      234.18      224.07      3.40 o 
   4   3  17      160.69      142.36      3.21 o 
   5   3  17       90.69       79.24      2.56 o 
   6   3  17      115.97      102.28      3.49 o 
   7   3  17      960.30      939.82      8.82 o 
   8   3  17       64.81       58.30      2.67 o 
   9   3  17       38.80       40.79      2.78 o 
  10   3  17       33.15       34.52      2.72 o 
  11   3  17       24.76       20.21      3.04 o 
  12   3  17       20.06       25.00      3.20 o 
  13   3  17       41.58       47.93      4.07 o 
   0   4  17      374.69      381.46      6.59 o 
   1   4  17      126.15      139.72      3.03 o 
   2   4  17        1.85       -1.51      1.51 o 
   3   4  17        0.14       -1.55      1.55 o 
   4   4  17       54.19       38.72      2.24 o 
   5   4  17        1.24       -1.76      1.76 o 
   6   4  17      425.05      471.11      5.88 o 
   7   4  17      638.13      623.79      6.66 o 
   8   4  17       19.06       15.49      2.13 o 
   9   4  17       25.78       25.26      2.54 o 
  10   4  17       64.45       58.05      3.41 o 
  11   4  17        9.63       11.38      2.85 o 
  12   4  17       37.26       34.57      3.86 o 
   1   5  17      219.92      235.88      4.03 o 
   2   5  17        8.90       13.76      2.32 o 
   3   5  17       20.54       21.05      1.93 o 
   4   5  17       24.15       28.25      2.19 o 
   5   5  17       25.46       10.95      2.05 o 
   6   5  17       41.57       50.57      2.65 o 
   7   5  17        1.98       -1.89      1.99 o 
   8   5  17        2.48        1.82      2.09 o 
   9   5  17       30.57       24.97      2.69 o 
  10   5  17       22.13       22.72      2.93 o 
  11   5  17       51.69       68.12      4.30 o 
   0   6  17      673.50      642.23     13.40 o 
   1   6  17        0.08       -2.46      2.46 o 
   2   6  17      290.71      283.95      6.38 o 
   3   6  17       50.57       42.54      3.19 o 
   4   6  17       46.07       39.11      3.17 o 
   5   6  17       18.92       21.85      2.94 o 
   6   6  17       71.30       78.95      3.91 o 
   7   6  17       51.39       40.16      3.74 o 
   8   6  17       46.63       51.14      3.93 o 
   9   6  17        5.41       -0.17      3.19 o 
  10   6  17        1.81        3.55      3.79 o 
   1   7  17        1.17       -2.60      2.60 o 
   2   7  17        3.82        4.20      2.84 o 
   3   7  17        1.51       -1.64      2.69 o 
   4   7  17        9.98       15.47      3.10 o 
   5   7  17        0.25       -2.94      2.94 o 
   6   7  17      270.72      278.22      6.77 o 
   7   7  17       32.72       36.51      3.78 o 
   8   7  17       15.32       17.88      3.65 o 
   9   7  17       23.34       27.29      4.12 o 
   0   8  17      176.52      183.29      8.17 o 
   1   8  17       44.92       43.90      3.87 o 
   2   8  17       10.03       15.36      3.59 o 
   3   8  17       26.29       27.17      3.87 o 
   4   8  17       22.17       22.03      3.65 o 
   5   8  17      144.92      139.76      5.57 o 
   6   8  17        0.05        0.86      3.28 o 
   7   8  17       12.16       16.20      3.68 o 
   1   9  17        7.45       10.93      4.04 o 
   2   9  17       10.12       16.03      4.14 o 
   3   9  17        1.29       -1.58      3.75 o 
   0   0  18        0.25        2.43      2.27 o 
   1   0  18        7.98        1.37      2.15 o 
   2   0  18        0.17        6.43      2.17 o 
   3   0  18       20.02       26.90      3.45 o 
   4   0  18       61.31       72.79      5.09 o 
   5   0  18     1011.74      925.37     11.85 o 
   6   0  18        0.84       -0.35      3.27 o 
   7   0  18      128.31      118.33      4.65 o 
   8   0  18       82.38      101.04      4.68 o 
   9   0  18      225.54      228.81      6.30 o 
  10   0  18        2.97       -0.45      3.49 o 
  11   0  18      480.73      472.59     10.44 o 
  12   0  18        3.12        2.21      3.85 o 
  13   0  18       85.44       84.23      6.04 o 
   1   1  18      109.83      127.49      2.57 o 
   2   1  18       23.97       27.26      1.66 o 
   3   1  18      636.56      574.14      5.98 o 
   4   1  18     1396.31     1312.66     10.59 o 
   5   1  18        7.57       12.39      1.89 o 
   6   1  18     1112.20     1003.87      9.01 o 
   7   1  18       37.13       36.55      2.30 o 
   8   1  18        4.51        2.63      1.93 o 
   9   1  18       15.63        7.99      2.19 o 
  10   1  18       35.79       39.75      3.11 o 
  11   1  18       46.28       41.34      3.28 o 
  12   1  18      264.14      240.41      5.78 o 
  13   1  18        4.28       -0.77      2.89 o 
   0   2  18     3219.62     3089.23     29.19 o 
   1   2  18      234.31      242.16      3.41 o 
   2   2  18      303.79      268.75      4.77 o 
   3   2  18      245.01      239.16      3.75 o 
   4   2  18      412.74      379.31      4.96 o 
   5   2  18      243.60      244.27      4.05 o 
   6   2  18       95.60       83.57      2.80 o 
   7   2  18      458.26      432.65      5.59 o 
   8   2  18       12.22        7.42      2.04 o 
   9   2  18       26.77       41.41      2.65 o 
  10   2  18       78.50       84.66      3.76 o 
  11   2  18       48.31       60.88      3.61 o 
  12   2  18       12.55       10.78      3.01 o 
  13   2  18       29.63       26.45      3.62 o 
   1   3  18     2093.17     2011.92     14.51 o 
   2   3  18       28.94       30.04      1.94 o 
   3   3  18        0.90       -1.35      1.35 o 
   4   3  18       11.25       10.22      1.80 o 
   5   3  18       67.08       79.36      2.75 o 
   6   3  18       26.77       26.18      2.22 o 
   7   3  18      490.59      470.77      5.93 o 
   8   3  18      302.22      301.61      4.89 o 
   9   3  18      196.92      201.23      4.59 o 
  10   3  18      100.73       82.72      3.44 o 
  11   3  18       47.88       46.79      3.44 o 
  12   3  18      297.19      326.03      6.36 o 
   0   4  18        0.42        7.69      3.85 o 
   1   4  18       63.34       83.95      2.67 o 
   2   4  18       16.15       13.19      1.81 o 
   3   4  18       55.23       52.12      2.45 o 
   4   4  18        0.78       -1.50      1.87 o 
   5   4  18       27.40       18.24      2.05 o 
   6   4  18      316.56      312.75      4.92 o 
   7   4  18      100.62       86.25      2.94 o 
   8   4  18        1.29        3.75      2.03 o 
   9   4  18      140.27      135.62      4.05 o 
  10   4  18        0.01       -1.79      2.48 o 
  11   4  18       36.75       49.45      3.55 o 
  12   4  18       26.42       44.54      3.97 o 
   1   5  18      255.29      256.41      4.30 o 
   2   5  18       18.01       16.68      2.01 o 
   3   5  18       25.92       17.55      2.02 o 
   4   5  18       65.17       56.01      2.59 o 
   5   5  18      385.06      351.61      5.29 o 
   6   5  18       31.09       40.06      2.58 o 
   7   5  18       15.01       12.39      2.29 o 
   8   5  18       29.78       15.69      2.44 o 
   9   5  18       76.06       79.30      3.49 o 
  10   5  18       25.76       27.19      3.45 o 
  11   5  18        2.86        2.88      3.25 o 
   0   6  18      259.00      244.46      8.70 o 
   1   6  18       19.20       14.64      3.08 o 
   2   6  18      284.71      263.84      6.44 o 
   3   6  18        2.00        2.08      2.58 o 
   4   6  18      100.44       94.08      4.54 o 
   5   6  18      595.66      554.76      9.49 o 
   6   6  18       83.40       96.75      4.26 o 
   7   6  18        4.84       -0.45      3.12 o 
   8   6  18       52.07       45.02      4.07 o 
   9   6  18       21.40       16.82      3.91 o 
  10   6  18        2.98       -3.43      3.43 o 
   1   7  18        4.34        1.13      2.79 o 
   2   7  18       12.01       14.21      3.25 o 
   3   7  18        0.71        1.30      2.75 o 
   4   7  18      241.25      262.87      6.16 o 
   5   7  18       20.73       17.18      3.30 o 
   6   7  18       38.32       40.04      3.96 o 
   7   7  18        1.27       -0.06      3.22 o 
   8   7  18       40.08       60.52      4.42 o 
   0   8  18        4.44       -1.28      4.37 o 
   1   8  18       11.81       11.79      3.41 o 
   2   8  18      143.79      157.75      5.67 o 
   3   8  18       31.70       33.38      4.95 o 
   4   8  18        4.43        5.35      3.37 o 
   5   8  18        0.42        3.15      5.03 o 
   6   8  18       78.86       95.10      4.99 o 
   1   9  18       16.09       16.18      4.26 o 
   1   1  19      199.81      183.34      3.12 o 
   2   1  19      959.07      975.98      8.43 o 
   3   1  19      792.66      779.95      7.40 o 
   4   1  19      456.35      460.24      5.51 o 
   5   1  19      340.98      300.45      4.60 o 
   6   1  19      294.99      263.41      4.63 o 
   7   1  19       59.68       77.61      2.91 o 
   8   1  19       29.66       35.85      2.76 o 
   9   1  19        0.79       -2.04      2.04 o 
  10   1  19       18.80       20.61      2.89 o 
  11   1  19        0.00       -2.57      2.57 o 
  12   1  19       70.22       78.53      4.05 o 
  13   1  19       16.38       15.27      6.58 o 
   0   2  19     1092.97     1191.00     15.80 o 
   1   2  19       67.73       64.74      2.19 o 
   2   2  19        0.05       -0.14      1.54 o 
   3   2  19        1.14        0.44      1.66 o 
   4   2  19        3.41        6.37      1.81 o 
   5   2  19      402.88      342.71      4.90 o 
   6   2  19      102.21       96.60      3.01 o 
   7   2  19      205.88      170.88      3.76 o 
   8   2  19       79.76       89.97      2.96 o 
   9   2  19      112.31      120.34      3.83 o 
  10   2  19      189.00      196.52      5.09 o 
  11   2  19       33.37       41.70      3.37 o 
  12   2  19       11.13        9.40      3.42 o 
   1   3  19      185.37      180.80      6.04 o 
   2   3  19      154.55      151.33      3.25 o 
   3   3  19        0.23       -1.61      1.61 o 
   4   3  19       32.39       30.00      2.03 o 
   5   3  19      233.63      213.08      3.88 o 
   6   3  19       91.29       79.33      2.86 o 
   7   3  19        2.13        3.20      1.96 o 
   8   3  19        1.99        2.98      2.05 o 
   9   3  19      139.50      141.62      4.11 o 
  10   3  19        0.10       -0.62      2.28 o 
  11   3  19      147.91      156.96      4.91 o 
  12   3  19        4.06       16.93      3.48 o 
   0   4  19     2703.58     2693.61     29.13 o 
   1   4  19     1099.96     1039.91      9.12 o 
   2   4  19       22.17       19.57      2.51 o 
   3   4  19      171.80      166.31      4.36 o 
   4   4  19        0.10       -1.80      1.80 o 
   5   4  19       91.82       95.52      3.19 o 
   6   4  19      137.30      136.12      3.51 o 
   7   4  19        0.18       -1.85      1.85 o 
   8   4  19       11.91        8.65      2.25 o 
   9   4  19       17.30       15.81      2.54 o 
  10   4  19        9.39        5.55      3.38 o 
  11   4  19       49.04       67.19      3.86 o 
   1   5  19      206.89      209.07      3.90 o 
   2   5  19       32.21       32.42      2.30 o 
   3   5  19      159.77      146.14      3.84 o 
   4   5  19       39.85       43.53      2.44 o 
   5   5  19        6.06       17.98      2.30 o 
   6   5  19      289.79      277.89      5.02 o 
   7   5  19       54.53       48.27      3.15 o 
   8   5  19        8.86        3.43      2.49 o 
   9   5  19       12.92        0.25      2.79 o 
  10   5  19        0.14        1.08      2.95 o 
   0   6  19      118.95       94.29      6.24 o 
   1   6  19       80.00       80.08      3.85 o 
   2   6  19       16.50       11.94      2.83 o 
   3   6  19       40.46       38.23      3.32 o 
   4   6  19       70.79       61.93      3.70 o 
   5   6  19      103.29      117.42      4.60 o 
   6   6  19        0.02        0.62      2.88 o 
   7   6  19        1.29        1.28      2.96 o 
   8   6  19       60.48       62.61      7.30 o 
   9   6  19        0.64       -0.30      3.59 o 
   1   7  19       70.84       74.61      4.81 o 
   2   7  19       23.82       40.82      3.58 o 
   3   7  19       84.94       87.60      4.51 o 
   4   7  19        1.49        9.32      3.16 o 
   5   7  19       13.23       10.86      3.12 o 
   6   7  19        5.02        7.14      3.25 o 
   7   7  19        7.24        6.36      3.40 o 
   0   8  19       25.59       38.22      7.21 o 
   1   8  19        3.06        7.65      3.49 o 
   2   8  19        0.27       -1.85      3.24 o 
   3   8  19       11.32       10.60      3.17 o 
   4   8  19       36.67       35.27      3.98 o 
   5   8  19        2.65        0.30      3.41 o 
   0   0  20      468.29      491.64     19.20 o 
   1   0  20     4191.22     4050.17     37.19 o 
   2   0  20     1274.32     1325.73     15.08 o 
   3   0  20      296.24      262.22      6.08 o 
   4   0  20      129.94      125.30      4.84 o 
   5   0  20       54.38       58.19      3.59 o 
   6   0  20       38.37       51.49      3.59 o 
   7   0  20       16.62        8.40      2.80 o 
   8   0  20       57.75       51.26      3.76 o 
   9   0  20       90.10       92.95      4.56 o 
  10   0  20      104.97      118.72      6.09 o 
  11   0  20      342.59      389.62     12.57 o 
  12   0  20       16.63       23.19      4.79 o 
   1   1  20      378.85      367.30      4.67 o 
   2   1  20       13.49       29.25      1.99 o 
   3   1  20       21.51       14.24      1.90 o 
   4   1  20       39.25       40.51      2.29 o 
   5   1  20       82.77       67.29      2.68 o 
   6   1  20       70.12       75.03      2.85 o 
   7   1  20       71.00       81.58      3.03 o 
   8   1  20        6.19        3.50      2.02 o 
   9   1  20        7.66        3.58      2.25 o 
  10   1  20       59.11       66.35      3.66 o 
  11   1  20        5.59       -0.82      2.68 o 
  12   1  20        4.41        5.53      3.07 o 
   0   2  20        3.83        3.78      2.87 o 
   1   2  20       41.96       48.61      2.76 o 
   2   2  20        0.20       -1.09      1.57 o 
   3   2  20      487.72      496.26      5.56 o 
   4   2  20       11.82        9.08      1.83 o 
   5   2  20      200.90      199.43      3.82 o 
   6   2  20      106.46       92.59      3.76 o 
   7   2  20       11.11        4.30      1.96 o 
   8   2  20        0.17       -1.94      1.94 o 
   9   2  20        0.64       -2.19      2.19 o 
  10   2  20        6.90        7.31      2.67 o 
  11   2  20       46.99       56.74      3.68 o 
  12   2  20       13.10       10.79      3.27 o 
   1   3  20       44.78       44.16      2.66 o 
   2   3  20        0.65       -0.37      1.78 o 
   3   3  20       67.63       57.14      2.40 o 
   4   3  20       26.60       19.96      1.98 o 
   5   3  20       46.06       38.74      2.31 o 
   6   3  20      307.75      280.17      4.71 o 
   7   3  20       14.97        9.64      2.08 o 
   8   3  20       66.07       80.19      3.13 o 
   9   3  20       42.60       54.62      3.15 o 
  10   3  20        0.04       -1.55      2.43 o 
  11   3  20       37.28       46.35      3.46 o 
   0   4  20      286.86      376.71      7.36 o 
   1   4  20     2565.41     2468.03     17.70 o 
   2   4  20       33.79       28.96      2.87 o 
   3   4  20       93.68       80.73      3.45 o 
   4   4  20        4.48        0.40      1.99 o 
   5   4  20       35.96       26.87      2.29 o 
   6   4  20      142.58      138.55      3.59 o 
   7   4  20        3.44       -0.43      2.05 o 
   8   4  20        9.95        8.92      2.42 o 
   9   4  20       20.41       22.45      2.68 o 
  10   4  20        7.67       21.54      2.87 o 
  11   4  20        1.30       -3.57      3.57 o 
   1   5  20       72.46       63.61      2.88 o 
   2   5  20       25.63       26.32      2.54 o 
   3   5  20        9.69        7.42      2.22 o 
   4   5  20       14.76       11.72      2.61 o 
   5   5  20      113.97      102.95      3.87 o 
   6   5  20        4.41       -0.04      2.41 o 
   7   5  20      191.90      176.82      4.58 o 
   8   5  20       42.48       41.27      3.26 o 
   9   5  20        9.26       12.00      3.45 o 
  10   5  20        3.54       -4.12      4.12 o 
   0   6  20       38.92       53.18      4.73 o 
   1   6  20      122.68      131.72      4.67 o 
   2   6  20       27.06       35.15      3.32 o 
   3   6  20       42.44       44.01      3.62 o 
   4   6  20      100.15      124.84      4.79 o 
   5   6  20      417.23      434.97      7.84 o 
   6   6  20      260.95      301.52      7.31 o 
   7   6  20       31.72       23.27      3.51 o 
   8   6  20        5.60        9.64      3.61 o 
   1   7  20      183.41      216.32      5.84 o 
   2   7  20        9.92        6.72      3.14 o 
   3   7  20       17.84       27.85      3.55 o 
   4   7  20        4.64       -0.41      3.06 o 
   5   7  20       11.02       11.23      3.30 o 
   6   7  20       11.51        5.23      3.29 o 
   7   7  20       71.28       95.61      9.85 o 
   0   8  20      364.11      427.16     12.24 o 
   1   8  20        1.82       -0.44      3.34 o 
   2   8  20       13.17        7.50      3.44 o 
   3   8  20       33.03       35.67      3.91 o 
   1   1  21      514.50      505.79      5.70 o 
   2   1  21      916.80      888.92      8.18 o 
   3   1  21        6.78        5.21      1.87 o 
   4   1  21      492.56      487.61      5.90 o 
   5   1  21      348.55      362.43      5.17 o 
   6   1  21      283.08      265.42      4.64 o 
   7   1  21       40.76       46.17      2.61 o 
   8   1  21      176.95      168.94      4.12 o 
   9   1  21       41.02       38.08      2.84 o 
  10   1  21      108.27      112.39      4.25 o 
  11   1  21       15.72       24.27      3.30 o 
   0   2  21      330.52      409.04      7.78 o 
   1   2  21      239.79      217.63      4.00 o 
   2   2  21        0.30       -1.68      1.68 o 
   3   2  21      202.96      209.92      3.87 o 
   4   2  21       33.85       24.37      2.11 o 
   5   2  21       59.80       54.76      2.52 o 
   6   2  21       14.37        9.43      2.13 o 
   7   2  21      107.05       99.88      3.25 o 
   8   2  21       32.12       19.19      2.40 o 
   9   2  21        5.10       -1.43      2.26 o 
  10   2  21        7.88        5.93      2.80 o 
  11   2  21        4.93        6.07      2.96 o 
   1   3  21       27.17       31.23      2.37 o 
   2   3  21       34.75       33.77      2.29 o 
   3   3  21        9.03        4.21      2.04 o 
   4   3  21       47.83       35.76      2.34 o 
   5   3  21       60.27       72.06      2.81 o 
   6   3  21      295.73      277.06      4.79 o 
   7   3  21       56.65       62.33      2.95 o 
   8   3  21        7.06        8.85      2.34 o 
   9   3  21      150.73      171.22      4.39 o 
  10   3  21        6.46        8.01      2.79 o 
  11   3  21       46.82       53.40      3.84 o 
   0   4  21     1569.82     1665.69     19.78 o 
   1   4  21       10.14       20.06      4.20 o 
   2   4  21        2.73        2.07      2.60 o 
   3   4  21        9.45        9.22      2.06 o 
   4   4  21       13.60        9.13      2.13 o 
   5   4  21       23.07       13.75      2.15 o 
   6   4  21      361.50      407.06      5.52 o 
   7   4  21       64.52       71.99      3.07 o 
   8   4  21        0.88       -2.25      2.25 o 
   9   4  21       20.04       18.47      2.80 o 
  10   4  21       23.27       25.28      3.02 o 
   1   5  21       86.28       93.56      4.08 o 
   2   5  21       16.50       11.96      2.88 o 
   3   5  21       14.59       27.02      3.11 o 
   4   5  21       41.60       35.50      3.32 o 
   5   5  21       65.78       57.52      3.72 o 
   6   5  21      104.71      109.06      4.32 o 
   7   5  21      133.93      133.98      4.67 o 
   8   5  21       95.59      115.93      5.40 o 
   9   5  21       65.02       75.46      4.75 o 
   0   6  21      358.64      354.61     13.65 o 
   1   6  21       28.33       25.04      3.26 o 
   2   6  21        7.42       10.70      3.00 o 
   3   6  21       47.23       49.98      3.76 o 
   4   6  21        7.81       11.95      3.14 o 
   5   6  21       13.87       16.52      3.29 o 
   6   6  21       13.12       22.86      3.53 o 
   7   6  21        8.44        5.47      3.22 o 
   8   6  21        3.21        8.49      7.20 o 
   1   7  21      174.28      168.65      9.54 o 
   2   7  21       66.50       81.58      4.49 o 
   3   7  21       16.40       12.70      4.03 o 
   4   7  21       15.77       11.25      3.41 o 
   5   7  21       10.53        6.70      3.33 o 
   0   8  21      230.53      265.15     10.16 o 
   1   8  21        3.18       -1.81      4.97 o 
   0   0  22      724.16      692.05     16.19 o 
   1   0  22      942.07      948.86     12.10 o 
   2   0  22       81.08       66.63      3.75 o 
   3   0  22        5.87        6.60      2.87 o 
   4   0  22      694.53      627.36     10.93 o 
   5   0  22        2.73       -0.48      2.70 o 
   6   0  22       11.15        5.40      2.95 o 
   7   0  22       96.77       87.33      4.50 o 
   8   0  22       17.52       19.95      3.50 o 
   9   0  22       59.92       57.51      4.85 o 
  10   0  22       12.74       16.84      4.74 o 
  11   0  22       48.18       63.85      5.53 o 
   1   1  22      707.93      686.25      6.91 o 
   2   1  22        3.53        7.17      2.52 o 
   3   1  22       58.65       65.71      2.64 o 
   4   1  22      477.51      417.67      5.57 o 
   5   1  22        3.21        8.36      2.04 o 
   6   1  22        8.95        7.28      2.19 o 
   7   1  22       14.31       15.96      2.28 o 
   8   1  22        0.00       -2.02      2.02 o 
   9   1  22      136.33      149.27      4.38 o 
  10   1  22      114.33      121.07      4.51 o 
  11   1  22        0.41       -1.53      2.92 o 
   0   2  22     2612.62     2547.25     29.09 o 
   1   2  22      132.82      119.61      3.46 o 
   2   2  22      271.12      230.95      4.17 o 
   3   2  22       74.81       68.00      2.73 o 
   4   2  22      218.87      209.00      4.19 o 
   5   2  22       31.36       29.83      2.41 o 
   6   2  22      162.51      161.90      3.95 o 
   7   2  22       34.45       23.78      2.45 o 
   8   2  22       50.33       46.13      2.83 o 
   9   2  22        0.06       -1.12      2.37 o 
  10   2  22        0.69       -1.81      3.14 o 
  11   2  22      121.21      118.28     10.11 o 
   1   3  22       61.12       78.52      3.01 o 
   2   3  22      120.92      116.06      3.37 o 
   3   3  22      188.34      195.42      4.07 o 
   4   3  22      102.14      112.61      3.36 o 
   5   3  22       35.08       40.96      2.56 o 
   6   3  22        0.85       -1.96      1.96 o 
   7   3  22        0.39        0.20      2.16 o 
   8   3  22       27.21       17.50      2.57 o 
   9   3  22       41.79       50.28      3.14 o 
  10   3  22        7.39       11.24      3.03 o 
   0   4  22        9.24        5.82      3.65 o 
   1   4  22       30.13       37.90      2.61 o 
   2   4  22       30.83       29.58      2.46 o 
   3   4  22       27.34       32.83      2.52 o 
   4   4  22        4.95        4.99      2.25 o 
   5   4  22        7.73       16.55      2.32 o 
   6   4  22      300.47      304.54      5.14 o 
   7   4  22        2.19       -0.63      2.13 o 
   8   4  22       21.78       26.97      2.80 o 
   9   4  22        1.77       -2.44      2.44 o 
   1   5  22      218.15      217.07      7.68 o 
   2   5  22       27.94       43.02      3.48 o 
   3   5  22       31.45       41.24      3.53 o 
   4   5  22        4.14        4.47      2.82 o 
   5   5  22       19.00       14.68      3.25 o 
   6   5  22       89.42       97.08      4.27 o 
   7   5  22       36.30       23.41      3.26 o 
   8   5  22       35.90       32.72      3.92 o 
   0   6  22       11.96        7.32      4.65 o 
   1   6  22        0.37       -2.86      2.86 o 
   2   6  22      130.16      127.31      7.01 o 
   3   6  22       77.58       86.51      4.49 o 
   4   6  22      131.97      157.57      5.33 o 
   5   6  22       49.02       60.20      4.05 o 
   6   6  22        1.83       -1.13      3.15 o 
   7   6  22       58.36       63.83      6.27 o 
   1   7  22        0.17       -1.34      3.78 o 
   2   7  22       45.52       58.24      4.22 o 
   3   7  22      310.52      327.25      7.32 o 
   4   7  22       29.89       30.28      3.90 o 
   1   1  23       56.04       65.06      3.02 o 
   2   1  23        0.04        5.11      1.93 o 
   3   1  23      165.66      175.81      3.88 o 
   4   1  23       33.43       31.42      2.41 o 
   5   1  23      829.77      794.40      8.22 o 
   6   1  23      154.20      141.86      3.84 o 
   7   1  23      293.76      303.77      5.20 o 
   8   1  23        0.02        1.07      2.21 o 
   9   1  23        1.29        4.60      2.64 o 
  10   1  23       11.64        8.37      3.00 o 
   0   2  23      218.94      273.78      8.68 o 
   1   2  23      136.22      135.04      3.91 o 
   2   2  23      574.95      538.49      6.72 o 
   3   2  23       72.55       82.22      2.93 o 
   4   2  23        3.60       -0.61      1.96 o 
   5   2  23        0.29       -0.24      1.99 o 
   6   2  23        0.07       -0.52      2.03 o 
   7   2  23       76.61      108.25      3.61 o 
   8   2  23       22.98       22.15      2.60 o 
   9   2  23       13.48       10.64      2.73 o 
  10   2  23       14.14       13.18      3.17 o 
   1   3  23        2.24       -1.52      1.96 o 
   2   3  23        1.80       -1.87      1.87 o 
   3   3  23       54.64       62.19      2.79 o 
   4   3  23        0.06       -0.40      1.89 o 
   5   3  23      103.07      129.20      3.60 o 
   6   3  23       17.86        9.79      2.21 o 
   7   3  23       56.29       53.97      2.87 o 
   8   3  23      109.32      103.42      3.69 o 
   9   3  23        8.61        7.23      2.65 o 
   0   4  23      168.20      180.03      6.29 o 
   1   4  23        9.09       10.63      2.83 o 
   2   4  23       10.98       12.38      2.19 o 
   3   4  23        7.43        8.42      2.15 o 
   4   4  23       17.69       18.94      2.35 o 
   5   4  23       11.29        9.55      2.77 o 
   6   4  23       19.90       28.58      2.75 o 
   7   4  23       18.92       19.79      2.60 o 
   8   4  23        7.16        4.71      2.62 o 
   1   5  23        2.94        8.52      3.18 o 
   2   5  23       71.59       82.92      4.18 o 
   3   5  23        0.16        3.75      2.96 o 
   4   5  23       60.90       74.71      4.28 o 
   5   5  23        8.67        2.97      2.99 o 
   6   5  23       43.83       61.66      3.87 o 
   7   5  23        3.36        3.79      3.10 o 
   0   6  23       52.43       43.80      6.15 o 
   1   6  23       12.87       15.15      3.74 o 
   2   6  23      263.34      296.66     11.01 o 
   3   6  23        2.31        1.08      3.22 o 
   4   6  23      127.90      136.21      5.30 o 
   5   6  23       26.90       39.36      3.97 o 
   1   7  23       16.93       18.49      3.97 o 
   2   7  23       64.72       53.84      4.79 o 
   0   0  24      160.76      142.58     14.97 o 
   1   0  24      182.43      161.65      6.11 o 
   2   0  24       55.93       52.31      4.24 o 
   3   0  24      185.54      181.15      6.45 o 
   4   0  24        0.33        5.86      3.01 o 
   5   0  24      407.73      395.01      8.14 o 
   6   0  24       93.39       90.46      4.64 o 
   7   0  24        8.22        8.58      3.48 o 
   8   0  24       74.55       79.21      7.04 o 
   9   0  24      168.50      184.38      7.39 o 
   1   1  24       31.70       31.27      2.68 o 
   2   1  24      518.41      487.50      7.04 o 
   3   1  24      652.32      701.59      8.58 o 
   4   1  24        0.08       -2.04      2.04 o 
   5   1  24       10.10       17.14      2.32 o 
   6   1  24       10.86        4.97      2.19 o 
   7   1  24        4.62        5.08      2.33 o 
   8   1  24       89.44       95.34      3.62 o 
   9   1  24       70.05       87.40      4.08 o 
   0   2  24      148.33      142.49      5.74 o 
   1   2  24       47.49       51.79      2.98 o 
   2   2  24      115.85      124.91      3.98 o 
   3   2  24       60.64       57.02      3.15 o 
   4   2  24        0.90        1.33      2.09 o 
   5   2  24       29.57       25.11      2.53 o 
   6   2  24       16.51       14.96      2.42 o 
   7   2  24       65.38       68.22      3.23 o 
   8   2  24       17.86       13.81      2.65 o 
   9   2  24      100.67      131.99      4.46 o 
   1   3  24        5.05        2.30      2.14 o 
   2   3  24        8.63        6.22      2.32 o 
   3   3  24       22.86       21.43      2.53 o 
   4   3  24        6.43        2.51      2.28 o 
   5   3  24        2.26       -1.44      2.03 o 
   6   3  24       26.65       35.81      2.63 o 
   7   3  24        9.60        7.81      2.45 o 
   8   3  24        8.61       12.69      2.88 o 
   0   4  24        8.01        5.84      3.38 o 
   1   4  24       82.58       75.25      3.25 o 
   2   4  24        4.48        0.05      2.18 o 
   3   4  24      264.70      285.49      5.30 o 
   4   4  24       77.70       90.87      3.52 o 
   5   4  24        0.52       -2.00      2.22 o 
   6   4  24       90.69      101.97      3.87 o 
   7   4  24       50.74       54.60      3.14 o 
   8   4  24        6.92       11.02      9.57 o 
   1   5  24        2.71       -2.29      3.17 o 
   2   5  24      166.33      161.44      5.82 o 
   3   5  24       91.71      108.31      5.08 o 
   4   5  24        0.13       -2.79      2.79 o 
   5   5  24      164.40      186.98      5.49 o 
   6   5  24       16.24       22.67      3.72 o 
   0   6  24       37.91       41.91      6.21 o 
   1   6  24      102.11      105.39      5.24 o 
   2   6  24      278.45      325.75      9.10 o 
   3   6  24        0.57       -0.76      3.72 o 
   4   6  24       87.76       99.26      4.93 o 
   1   1  25       37.33       39.31      3.62 o 
   2   1  25      221.76      237.68      5.12 o 
   3   1  25       71.60       88.69      3.63 o 
   4   1  25       80.73       88.35      3.71 o 
   5   1  25        2.37        6.94      2.29 o 
   6   1  25        0.69        0.87      2.22 o 
   7   1  25        3.04        1.98      2.30 o 
   8   1  25        0.95       -2.15      2.37 o 
   0   2  25       46.79       48.80      4.93 o 
   1   2  25      172.39      163.78      4.41 o 
   2   2  25       90.38       93.72      3.63 o 
   3   2  25       12.60        4.47      2.50 o 
   4   2  25       41.91       38.83      3.10 o 
   5   2  25       11.53       13.27      2.46 o 
   6   2  25        4.72        4.85      2.36 o 
   7   2  25       52.59       61.52      3.24 o 
   8   2  25        2.74        2.24      2.72 o 
   1   3  25        0.47       -1.46      2.28 o 
   2   3  25       64.97       64.74      3.26 o 
   3   3  25      151.28      154.17      4.44 o 
   4   3  25        5.68       10.69      2.64 o 
   5   3  25        2.12        1.38      2.29 o 
   6   3  25       62.36       75.82      3.38 o 
   7   3  25        6.66       10.52      2.57 o 
   0   4  25       36.03       29.90      3.75 o 
   1   4  25       15.69       17.34      2.51 o 
   2   4  25        0.32       -2.30      2.30 o 
   3   4  25        1.20        1.39      2.46 o 
   4   4  25       97.78      124.67      4.26 o 
   5   4  25        7.32        8.31      2.60 o 
   6   4  25       50.07       70.39      3.82 o 
   1   5  25       58.81       54.88      4.58 o 
   2   5  25       30.98       46.81      4.23 o 
   3   5  25       19.81       24.99      3.81 o 
   4   5  25        1.33        5.22      3.40 o 
   5   5  25      177.14      207.50      6.64 o 
   0   6  25        5.12        4.64      5.52 o 
   1   6  25      111.86      118.81      5.66 o 
   0   0  26       89.49       70.18      6.82 o 
   1   0  26      193.18      195.21      6.93 o 
   2   0  26      776.48      779.09     18.69 o 
   3   0  26      234.90      206.66      7.15 o 
   4   0  26       84.88       81.28      5.42 o 
   5   0  26        0.02       -2.94      3.61 o 
   6   0  26       31.57       32.36      4.09 o 
   7   0  26        8.17        3.09      3.38 o 
   8   0  26       38.72       25.43      4.80 o 
   1   1  26        4.82        5.03      2.44 o 
   2   1  26        4.63        8.52      2.56 o 
   3   1  26      255.71      238.99      5.28 o 
   4   1  26        4.43        3.07      2.62 o 
   5   1  26        3.53       -0.94      2.49 o 
   6   1  26        0.27       -2.31      2.31 o 
   7   1  26        1.28       -2.41      2.41 o 
   0   2  26       36.99       36.99      4.23 o 
   1   2  26      178.62      219.51      5.04 o 
   2   2  26        0.00        0.70      2.49 o 
   3   2  26      139.71      137.18      4.49 o 
   4   2  26      408.19      389.59      6.67 o 
   5   2  26        0.33        0.19      2.60 o 
   6   2  26        7.39        6.17      2.59 o 
   7   2  26        1.72       -0.85      2.50 o 
   1   3  26       26.34       33.54      2.98 o 
   2   3  26        2.76       -0.09      2.44 o 
   3   3  26        6.43        7.49      2.61 o 
   4   3  26      372.95      410.88      6.91 o 
   5   3  26       13.29       19.07      2.91 o 
   6   3  26       58.55       81.82      3.91 o 
   0   4  26      188.95      214.09      6.84 o 
   1   4  26        0.21        0.33      2.42 o 
   2   4  26        7.17        4.20      2.60 o 
   3   4  26       24.66       16.07      2.76 o 
   4   4  26       27.54       50.37      5.66 o 
   5   4  26       39.57       39.97      3.48 o 
   1   5  26        4.25        4.28      3.46 o 
   2   5  26       47.66       41.92      4.68 o 
   3   5  26        3.18        2.68      4.61 o 
   1   1  27        0.02        3.46      2.56 o 
   2   1  27       61.51       69.65      3.56 o 
   3   1  27      109.02       99.66      4.05 o 
   4   1  27        0.79       -0.45      2.67 o 
   5   1  27       16.12       11.24      2.88 o 
   6   1  27        0.88       -2.69      2.69 o 
   0   2  27       72.42       70.83      5.08 o 
   1   2  27        0.66        1.30      2.59 o 
   2   2  27       50.06       63.60      3.55 o 
   3   2  27       88.37       80.62      3.80 o 
   4   2  27       38.03       42.91      3.30 o 
   5   2  27        0.07        4.86      2.73 o 
   6   2  27       39.42       44.93      4.20 o 
   1   3  27       20.68       18.38      3.35 o 
   2   3  27       13.73       19.86      2.98 o 
   3   3  27       87.00      101.93      4.17 o 
   4   3  27       55.53       93.03      4.67 o 
   5   3  27      113.23      121.47      5.51 o 
   0   4  27        4.24        1.61      6.64 o 
   1   4  27       58.99       62.05      4.41 o 
   2   4  27      105.22      107.85      5.02 o 
   3   4  27      129.11      129.83      5.40 o 
   0   0  28      360.83      368.71     13.41 o 
   1   0  28        6.93        3.04      5.63 o 
   2   0  28      583.82      603.62     11.98 o 
   3   0  28      168.61      168.33      7.20 o 
   4   0  28        5.07        0.29      3.80 o 
   5   0  28       13.24        5.56      3.88 o 
   1   1  28       11.35       11.32      2.85 o 
   2   1  28       41.73       45.98      3.43 o 
   3   1  28       30.67       40.91      3.41 o 
   4   1  28       79.00       95.90      4.12 o 
   5   1  28       10.14        6.19      2.85 o 
   0   2  28       65.15       73.84      5.29 o 
   1   2  28       26.26       29.08      3.18 o 
   2   2  28       13.94       14.52      2.93 o 
   3   2  28       14.47       10.44      2.93 o 
   4   2  28       20.61       19.55      3.19 o 
   1   3  28        7.00       15.76      3.03 o 
   2   3  28      118.12      134.83      4.71 o 
   3   3  28       58.11       61.44      9.67 o 
   1   1  29        3.18        3.71      2.87 o 
   2   1  29        0.58        3.53      2.75 o 
   0   2  29       92.23       84.25      9.77 o 
   1   2  29       17.74       10.89      8.69 o 
                                                 
